# Supplementary material for: Organic carbon burial in global lakes and reservoirs
Source: Nat Commun. 2017 Nov 22;8:1694. doi: 10.1038/s41467-017-01789-6 (PMC5698497; doi:10.1038/s41467-017-01789-6)
Supplement: Supplementary file 4 — Supplementary Data 1 [file 41467_2017_1789_MOESM4_ESM.xlsx]

## Sheet: OC burial review
Rql_ID	System_name	System_type	Lat	Long	OCb_site-specific	OCb_whole-system	Reference	Sff	Ocb_model_input	lake_area	watershed	sl_avg	%forest	%forest_burnt	%shrub_herbaceous	%wetland	%cropland	%bare_area	%water_bodies	%snow_ice	%artificial_surfaces	%no_data	temp_annual_average	prec_total_annual	runoff
1	SS1	Lake	66.9849	-50.9251	13.4		Sobek et al. 2014	2.3	5.82609	0.353	0.7		0	0	100	0	0	0	0	0	0	0	-5.66667	246	186
2	SS2	Lake	66.9954	-50.9691	3.06		Sobek et al. 2014	2.3	1.33043	0.376568	4		0	0	100	0	0	0	0	0	0	0	-5.66667	265	180.069
3	SS4	Lake	66.9882	-51.0401	4.33		Sobek et al. 2014	2.1	2.0619	0.689808	1.8		0	0	100	0	0	0	0	0	0	0	-5.66667	271	215.554
4	SS8	Lake	67.0146	-51.0753	5.88		Sobek et al. 2014	2.3	2.55652	0.151248	1		0	0	100	0	0	0	0	0	0	0	-5.66667	267	215
5	SS901	Lake	67.1362	-50.1999	4.3		Sobek et al. 2014	2.1	2.04762	5.22													-5
6	SS902	Lake	67.1314	-50.2347	4.55		Sobek et al. 2014	2.3	1.97826	0.12													-5
7	SS903	Lake	67.1303	-50.1678	5.93		Sobek et al. 2014	2.1	2.82381	0.36													-5
8	August	Lake	47.7625	-91.6086		31	Hobbs et al. 2013	1.06		0.756828	36.8	1.2	100	0	0	0	0	0	0	0	0	0	2.41667	727.133	212.956
9	August	Lake	47.7625	-91.6086		31	Hobbs et al. 2013	1.06	30.225	0.756828	36.8	1.2	100	0	0	0	0	0	0	0	0	0	2.41667	727.133	212.956
10	Bass 2	Lake	43.8167	-94.0808		48	Hobbs et al. 2013	1.99	52.215	0.805268	103.7	0.4	23.301	0	4.85437	0	71.8447	0	0	0	0	0	6.91667	767.756	151.13
11	Bass 1	Lake	44.9231	-85.8844		25	Hobbs et al. 2013	1.99	25	0.375499	4.4	2.7	100	0	0	0	0	0	0	0	0	0	6.08333	848	290.743
12	Bean	Lake	44.0713	-95.3736		75	Hobbs et al. 2013	1.54	70.14	0.496785	4.8	0.5	60	0	0	0	40	0	0	0	0	0	6.91667	679.4	78.7244
13	Beaver 1	Reservoir	43.8919	-93.3491		45	Hobbs et al. 2013	3.14	48.36	0.385436	8.2	0.8	42.8571	0	0	0	57.1429	0	0	0	0	0	6.66667	791.5	207.814
14	Beaver 2	Lake	46.5652	-86.3436		23	Hobbs et al. 2013	3.14	23	3.16943	61.6	1.4	100	0	0	0	0	0	0	0	0	0	4.16667	837.706	409.554
15	Buffalo	Lake	44.0774	-95.579		108	Hobbs et al. 2013	1.17	108	0.502295	7.4	0.8	0	0	0	0	100	0	0	0	0	0	6.41667	679.5	95.4137
16	Christina E	Lake	46.084	-95.6906		46	Hobbs et al. 2013	1.61	46	2	56	1.1	78.9474	0	7.01754	0	14.0351	0	0	0	0	0	4.5	626.234	112.256
17	Christina W	Lake	46.0984	-95.7429		54	Hobbs et al. 2013	0.49	54	15.9989	196.2	1	65.3061	0	8.16327	0	19.898	0	6.63265	0	0	0	4.5	622.105	112.256
18	Clear	Lake	44.4553	-94.5148		109	Hobbs et al. 2013	0.3	109	1.99688	23.4	0.3	27.2727	0	0	0	72.7273	0	0	0	0	0	7.08333	716.3	127.868
19	Cruiser	Lake	48.4975	-92.8023		26	Hobbs et al. 2013	1.16	23.38	0.473283	9.4	1.3	40	0	60	0	0	0	0	0	0	0	2.58333	696.167	260.947
20	Diamond	Reservoir	45.1833	-94.8389		21	Hobbs et al. 2013	1.81	35.305	6.28142	145.4	0.5	28.7671	0	0	0	63.0137	0	8.21918	0	0	0	5.91667	702.681	98.835
21	Duck	Lake	44.2181	-93.8156		101	Hobbs et al. 2013	1.05	101	1.12712	21.2	0.5	23.8095	0	0	0	76.1905	0	0	0	0	0	7.25	759.056	126.144
22	Dunnigan	Lake	47.7072	-91.6305		24	Hobbs et al. 2013	1.01	24	0.336876	1	0.7	100	0	0	0	0	0	0	0	0	0	2.41667	732	212.956
23	Dunns	Lake	45.1556	-94.4294		86	Hobbs et al. 2013	3.73	87.32	0.632265	7.3	0.6	50	0	0	0	50	0	0	0	0	0	7.45455	707.6	120.787
24	E.Bah	Lake	46.0037	-95.7635		59	Hobbs et al. 2013	1.17	59	0.281352	7.2	0.6	71.4286	0	0	0	28.5714	0	0	0	0	0	4.5	611	112.256
25	Edwards	Lake	45.5095	-95.4686		73	Hobbs et al. 2013	1.27	65.985	0.566183	14	0.8	92.8571	0	0	0	7.14286	0	0	0	0	0	5.16667	536.727	130.17
26	Ek	Lake	48.4697	-92.836		25	Hobbs et al. 2013	1.21	22.745	0.363098	24.6	1.3	4.34783	0	95.6522	0	0	0	0	0	0	0	2.58333	693.333	263.328
27	Emily	Lake	44.9574	-94.3257		114	Hobbs et al. 2013	1.16	114	0.309752	6.6	0.6	57.1429	0	0	0	42.8571	0	0	0	0	0	6.91667	709.8	131.049
28	Emily Peter	Lake	44.311	-93.9223		85	Hobbs et al. 2013	5.27	85	0.993275	407.2	0.7	23.2843	0	0.735294	0	66.1765	0	9.80392	0	0	0	7.25	756.635	126.144
29	Fish	Lake	44.8222	-93.1642		56	Hobbs et al. 2013	2.7	56	0.125435	7.8	0.9	28.5714	0	0	0	71.4286	0	0	0	0	0	7	754.8	152.992
30	Fox	Lake	43.6755	-94.699		98	Hobbs et al. 2013	1.47	76	3.66585	55.1	0.5	15.7895	0	1.75439	0	70.1754	0	12.2807	0	0	0	6.83333	725.761	133.557
31	George B.E.	Lake	44.9847	-92.8836		48	Hobbs et al. 2013	2.35	48	1.09379	162.2	0.8	22.8395	0	0	0	72.8395	0	4.32099	0	0	0	6.66667	778.441	204.879
32	Gil-Bret	Lake	45.4296	-95.3581		49	Hobbs et al. 2013	2.12	49	0.100701	2	0.7	50	0	50	0	0	0	0	0	0	0	6.16667	554	102.492
33	Grand Sable	Lake	46.6413	-86.0357		12	Hobbs et al. 2013	2.51	12	2.65553	43.3	1.2	100	0	0	0	0	0	0	0	0	0	4.16667	815.972	409.186
34	Greenleaf	Lake	44.3972	-93.6267		110	Hobbs et al. 2013	4.78	102.7	1.22559	6.3	0.7	28.5714	0	0	0	71.4286	0	0	0	0	0	7.25	754.6	126.144
35	Henderson	Lake	45.2307	-94.9929		27	Hobbs et al. 2013	2.11	26.645	0.273623	60.9	0.7	66.6667	0	0	0	23.3333	0	10	0	0	0	5.91667	685.041	100.165
36	Hjermsted	Lake	44.1726	-95.9713		106	Hobbs et al. 2013	1.2	102.17	0.275382	8.9	0.6	0	0	0	0	81.8182	0	18.1818	0	0	0	6.41667	657.778	95.4137
37	Hook	Lake	44.9547	-94.3402		133	Hobbs et al. 2013	4.04	133	1.30992	12.3	0.6	100	0	0	0	0	0	0	0	0	0	6.91667	706.778	131.049
38	Island	Lake	44.3828	-96.0099		62	Hobbs et al. 2013	1.81	62	0.664703	10.4	0.6	20	0	0	0	80	0	0	0	0	0	6.41667	644	112.514
39	Kabetogama	Lake	48.4558	-92.953		29	Hobbs et al. 2013	1.27	26.88	90.3725	342.6	1.2	53.8235	0	32.3529	0	0	0	13.8235	0	0	0	2.58333	684.195	261.8
40	Kjostad	Lake	48.1092	-92.6064		14	Hobbs et al. 2013	1.97	14	1.79067	12.1	1.3	100	0	0	0	0	0	0	0	0	0	2.58333	702.556	263.77
41	Kreighle	Lake	45.5792	-94.478		36	Hobbs et al. 2013	1.03	43.565	0.412082	48.6	1.3	76.087	0	0	0	23.913	0	0	0	0	0	5.33333	704.85	121.302
42	Lac La Croix	Lake	48.3611	-92.1751		13	Hobbs et al. 2013	1.14	12.46	55.47	29705.9	1.3	78.0568	0	11.0558	0	0.511716	0	10.3387	0	0.037032	0	2.33333	708.77	192.46
43	Lady Slipper	Lake	44.5714	-95.629		55	Hobbs et al. 2013	1.59	56.35	1.01685	62.8	0.3	21.3115	0	0	0	63.9344	0	14.7541	0	0	0	6.33333	642.759	107.821
44	Little Lower Elk	Lake	45.9334	-95.8096		47	Hobbs et al. 2013	1.45	46.885	0.130403	15.5	0.7	13.3333	0	0	0	86.6667	0	0	0	0	0	5.33333	599.909	109.727
45	Little Trout	Lake	48.3966	-92.5223		9	Hobbs et al. 2013	1.52	8.73	1.04059	7.8	2	100	0	0	0	0	0	0	0	0	0	2.58333	697	263.77
46	Little Turtle	Lake	45.8844	-95.8459		51	Hobbs et al. 2013	2.54	53.38	0.0977818	17.7	0.7	38.8889	0	0	0	61.1111	0	0	0	0	0	5.33333	595.133	109.727
47	Locator	Lake	48.5403	-93.0054		9	Hobbs et al. 2013	1.41	8.88	0.872487	17.5	1.5	66.6667	0	33.3333	0	0	0	0	0	0	0	2.66667	682.077	242.673
48	Lone Tree	Lake	44.6896	-95.4454		85	Hobbs et al. 2013	1.12	88.075	0.329588	17.1	0.5	6.25	0	0	0	93.75	0	0	0	0	0	6.66667	638.786	105.482
49	Long	Lake	45.3258	-94.87		21	Hobbs et al. 2013	1.6	23	1.25313	4.7	0.6	100	0	0	0	0	0	0	0	0	0	5.91667	700.5	98.835
50	Luce	Lake	44.9648	-93.7811		55	Hobbs et al. 2013	1.19	55	0.0697115	15.7	0.8	25	0	0	0	75	0	0	0	0	0	7.16667	746.714	136.778
51	Lura	Lake	43.8757	-94.0159		65	Hobbs et al. 2013	1.58	65	5.2178	46.7	0.3	53.1915	0	0	0	40.4255	0	6.38298	0	0	0	6.91667	763.463	150.387
52	Malachy	Lake	45.3681	-95.679		62	Hobbs et al. 2013	1.27	62	0.126569	20.2	0.2	0	0	0	0	100	0	0	0	0	0	6.08333	475.824	93.2499
53	Mavis West	Lake	46.2637	-96.0516		68	Hobbs et al. 2013	1.16	68	0.0893608	20	0.8	57.8947	0	5.26316	0	36.8421	0	0	0	0	0	5.25	597.056	59.6442
54	Morrison	Lake	46.1311	-95.893		93	Hobbs et al. 2013	1.12	93	0.120599	0.9	0.7	50	0	0	0	50	0	0	0	0	0	4.5	607	112
55	Mukooda	Lake	48.334	-92.4887		11	Hobbs et al. 2013	1.55	11	3.11495	37007.4	1.3	77.3542	0	11.6539	0	0.410711	0	10.5515	0	0.0297225	0	2.33333	708.307	214.647
56	Namakan	Lake	48.4338	-92.7023		15	Hobbs et al. 2013	2.49	13.285	48.24	42839.3	1.3	76.2554	0	12.6882	0	0.35485	0	10.6758	0	0.0256799	0	2.58333	705.187	218.966
57	Nelson	Lake	45.5239	-95.4443		61	Hobbs et al. 2013	1.46	60.075	1.10455	11.6	0.7	83.3333	0	0	0	16.6667	0	0	0	0	0	5.16667	545.5	130.17
58	Nipisiquit	Lake	47.3556	-91.2478		21	Hobbs et al. 2013	1.33	19.945	0.225183	5.8	3.6	100	0	0	0	0	0	0	0	0	0	3.41667	752.5	244.131
59	Oak	Lake	44.5367	-96.2425		59	Hobbs et al. 2013	1.13	56.31	0.289206	5.6	0.9	0	0	66.6667	0	33.3333	0	0	0	0	0	6.41667	631.5	109.647
60	Ohsrund	Lake	45.7972	-96.0471		63	Hobbs et al. 2013	1.44	62.32	0.763121	9.8	0.4	44.4444	0	0	0	55.5556	0	0	0	0	0	5.33333	581.375	47.38
61	Outer	Lake	47.0042	-90.4598		24	Hobbs et al. 2013	3.62	24	0.194188	0.8	2.2	100	0	0	0	0	0	0	0	0	0	4.41667	695	294
62	Peary	Lake	48.5242	-92.7716		29	Hobbs et al. 2013	0.48	27.465	0.448813	12.4	1.7	30.7692	0	61.5385	0	0	0	7.69231	0	0	0	2.08333	697.375	260.241
63	Rainy	Lake	48.5392	-92.8292		14	Hobbs et al. 2013	1.15	12.745	233.8	98718.4	1.2	69.3982	0	17.8986	0.0324139	2.13729	0	10.5031	0	0.0303881	0	2.08333	702.747	233.649
64	Richardson	Lake	45.1589	-94.4394		81	Hobbs et al. 2013	3.96	78.945	0.485126	6.4	0.8	75	0	0	0	25	0	0	0	0	0	7.45455	706.5	120.787
65	Round	Lake	47.2132	-93.3585		102	Hobbs et al. 2013	5.21	69.055	0.402785	3.4	0.7	100	0	0	0	0	0	0	0	0	0	4.08333	691	176.87
66	Round-Pope	Lake	45.5571	-95.2743		70	Hobbs et al. 2013	1.96	70	0.794597	44.9	0.5	22.7273	0	0	0	77.2727	0	0	0	0	0	5.16667	607.553	130.17
67	Ryan	Lake	48.5186	-92.7068		29	Hobbs et al. 2013	1.24	27.205	0.146585	2.8	1.3	66.6667	0	33.3333	0	0	0	0	0	0	0	2.08333	701	260.241
68	Shell	Lake	44.9477	-85.9001		30	Hobbs et al. 2013	1.65	30	0.413525	1.3	4.3	100	0	0	0	0	0	0	0	0	0	6.08333	842	290.7
69	Slotseye	Lake	46.0631	-95.8426		50	Hobbs et al. 2013	1.73	50	0.0953892	3.8	0.8	0	0	0	0	50	0	50	0	0	0	4.5	605	112.256
70	Smith	Lake	45.079	-94.1262		132	Hobbs et al. 2013	1.01	132	0.736616	4	0.3	100	0	0	0	0	0	0	0	0	0	7.45455	720.75	120.787
71	Solem	Lake	45.8098	-95.6394		41	Hobbs et al. 2013	1.54	41.255	0.146935	2.3	1.1	100	0	0	0	0	0	0	0	0	0	5.33333	599	109.727
72	Speckled Trout	Lake	47.95	-89.8463		22	Hobbs et al. 2013	2.39	21.365	0.259317	13	1.9	100	0	0	0	0	0	0	0	0	0	3.58333	758.636	231.884
73	Stahls	Lake	44.9542	-94.4183		71	Hobbs et al. 2013	2.33	71.065	0.565319	226.3	0.6	36.4444	0	0	0	48.8889	0	14.6667	0	0	0	6.91667	704.516	123.563
74	Steep Bank	Lake	44.539	-96.3276		81	Hobbs et al. 2013	1.58	81	0.756439	10.8	0.9	0	0	0	0	100	0	0	0	0	0	6.41667	628.6	109.647
75	Swamp	Lake	47.9513	-89.8581		38	Hobbs et al. 2013	0.88	33.975	1.45136	13.2	0.8	100	0	0	0	0	0	0	0	0	0	3.58333	756.909	231.884
76	Tettegouche	Lake	47.3449	-91.2687		19	Hobbs et al. 2013	2.25	18.46	0.272638	3.2	2.8	100	0	0	0	0	0	0	0	0	0	3.41667	752	244.131
77	Tooth	Lake	48.3971	-92.6428		12	Hobbs et al. 2013	1.45	11.38	0.23706	3.9	2.4	33.3333	0	66.6667	0	0	0	0	0	0	0	2.58333	701	263.77
78	Turtle A	Lake	45.8859	-95.8358		68	Hobbs et al. 2013	2.47	66.185	0.24776	17.7	0.7	38.8889	0	0	0	61.1111	0	0	0	0	0	5.33333	595.133	109.727
79	Turtle B	Lake	45.8835	-95.8376		65	Hobbs et al. 2013	3.38	65	1.78	17.7	0.7	38.8889	0	0	0	61.1111	0	0	0	0	0	5.33333	595.133	109.727
80	Wolf	Lake	43.8569	-95.0899		132	Hobbs et al. 2013	1.63	120.515	0.484357	8.6	1.1	55.5556	0	0	0	44.4444	0	0	0	0	0	6.41667	707.857	123.231
81	Center Lake	Lake	43.4126	-95.1359	110	57.8947	Heathcote et al. 2013	1.9	57.8947	1.1	21.6	0.6	0	0	0	0	90.4762	0	0	0	9.52381	0	6.83333	723.526	132.149
82	West Lake Okoboji	Lake	43.3821	-95.1588	95	59.375	Heathcote et al. 2013	1.6	59.375	15.7	128.7	0.5	28.125	0	0	0	42.9688	0	22.6562	0	6.25	0	6.83333	722.934	132.149
83	East Lake Okoboji	Lake	43.3817	-95.1145	135	71.0526	Heathcote et al. 2013	1.9	71.0526	7.5	452.5	0.5	10.9409	0	0	0	75.2735	0	13.5667	0	0.218818	0	6.83333	721.442	128.093
84	Upper Gar Lake	Lake	43.3675	-95.1217	64	106.667	Heathcote et al. 2013	0.6	106.667	0.2	615.5	0.5	14.4013	0	0	0	68.932	0	14.8867	0	1.77994	0	6.83333	721.929	129.17
85	Lake Minnewashta	Lake	43.3608	-95.1237	200	57.1429	Heathcote et al. 2013	3.5	57.1429	0.5	615.5	0.5	14.4013	0	0	0	68.932	0	14.8867	0	1.77994	0	6.83333	721.929	129.17
86	Lower Gar Lake	Lake	43.3525	-95.1198	130	144.444	Heathcote et al. 2013	0.9	144.444	1.1	615.5	0.5	14.4013	0	0	0	68.932	0	14.8867	0	1.77994	0	6.83333	721.929	129.17
87	Silver Lake	Lake	43.4435	-95.3362	70	116.667	Heathcote et al. 2013	0.6	116.667	4.3	163.6	0.5	0	0	0	0	98.7879	0	1.21212	0	0	0	6.83333	709.514	131.931
88	Arbutus	Lake	43.9914	-74.2452		35.0612	Van Metre 2012		35.0612	0.490362	3	4.3	100	0	0	0	0	0	0	0	0	0	3.33333	1098.58	467.196
89	Carlton	Lake	27.7129	-82.2406		114.074	Van Metre 2013		114.074	0.13675	23.2	0.3	0	0	0	0	100	0	0	0	0	0	21.8333	1264	186.647
90	Crocker Pond	Lake	44.3086	-70.8242		28.2999	Van Metre 2014		28.2999	0.0386532	3.8	6	100	0	0	0	0	0	0	0	0	0	4.41667	1152	910.223
91	Cypress Lake	Lake	28.0852	-81.3172		80.453	Van Metre 2015		80.453	16.3421	2966.5	0.5	27.8323	0	23.8417	0.202908	40.6493	0	4.32871	0	3.14508	0	21.8333	1221.95	160.493
92	Hobbs Lake	Lake	43.0333	-109.671		13.1921	Van Metre 2016		13.1921	0.0689744	8.1	5.1	100	0	0	0	0	0	0	0	0	0	-0.0833333	520	406.328
93	Lake Elbert	Lake	40.6347	-106.707		7.02519	Van Metre 2017		7.02519	0.0464454	13.7	7.9	100	0	0	0	0	0	0	0	0	0	1.25	680.923	158.649
94	Mills	Lake	40.2894	-105.642		23.2986	Van Metre 2018		25.6131	0.0579198	17.4	20.1	94.7368	0	0	5.26316	0	0	0	0	0	0	0.75	802.882	308.23
95	Pallette Lake	Lake	46.0659	-89.6024		16.8545	Van Metre 2019		16.8545	0.730132	11.1	1.2	50	0	0	0	0	0	50	0	0	0	3.41667	819.889	399.754
96	Shoe Factory Road Pond	Lake	42.0506	-88.1997		67.861	Van Metre 2020		67.861	0.00255662	1	0.9	0	0	0	0	0	0	0	0	100	0	8.25	918	233.9
97	South Reservoir	Reservoir	42.4442	-71.1164		19.7708	Van Metre 2021		19.7708	0.292679	6	1.3	0	0	0	0	0	0	0	0	100	0	9.41667	1117.8	771.279
98	Todd Lake	Lake	44.0316	-121.687		24.3884	Van Metre 2022		24.3884	0.117721	26.3	5.5	76	0	0	0	0	0	24	0	0	0	5.41667	1353.71	902.218
99	Turkey Hill Reservoir	Reservoir	41.4269	-72.5224		38.895	Van Metre 2023		38.895	0.307481	19.8	1.9	100	0	0	0	0	0	0	0	0	0	10.1667	1250.41	707
100	Lake Ballinger	Lake	47.7817	-122.327		76.9471	Van Metre 2024		76.9471	0.407219	15.2	1.6	0	0	0	0	0	0	0	0	100	0	10.5833	957.167	459.087
101	Lake Harriet	Lake	44.9256	-93.3056		20.267	Van Metre 2012		20.267	1.3772	44.6	0.7	0	0	0	0	0	0	0	0	100	0	7	739.657	152.992
102	Two Medicine Lake	Reservoir	48.485	-113.375		14.3002	Van Metre and Fuller, 2009		14.3002	1.71683	139.6	17.1	92.9078	0	7.0922	0	0	0	0	0	0	0	2.66667	691.945	1237.7
103	Black	Lake	40.2653	-105.641		8.97395	Mast et al. 2010	1.36	8.97395	0.0315861	4.1	18.8	100	0	0	0	0	0	0	0	0	0	0.75	841.5	308.23
104	Fern	Lake	40.3367	-105.677		10.862	Mast et al. 2010	1.31	10.862	0.0285026	10.9	13.9	100	0	0	0	0	0	0	0	0	0	0.75	769.375	308.23
105	Lone Pine	Lake	40.2324	-105.732		16.6275	Mast et al. 2010	1.09	14.0841	0.0476386	30.2	16.6	100	0	0	0	0	0	0	0	0	0	0.75	754.448	308.23
106	Nanita	Lake	40.2558	-105.716		8.14066	Mast et al. 2010	1.76	8.14066	0.133613	4.3	14.9	100	0	0	0	0	0	0	0	0	0	0.75	783.5	308.23
107	Ypsilon	Lake	40.4439	-105.664		8.47186	Mast et al. 2010	1.84	8.47186	0.0307665	14	17.4	100	0	0	0	0	0	0	0	0	0	0.75	776.769	308.23
108	Akokala	Lake	48.8789	-114.198		25.4732	Mast et al. 2010	2.18	25.4732	0.0935394	47.7	20.4	85.1064	0	14.8936	0	0	0	0	0	0	0	2.25	718.147	604.865
109	Lower Snyder	Lake	48.6267	-113.802		17.3557	Mast et al. 2010	0.87	17.3557	0.0241459	5.1	21.2	83.3333	0	16.6667	0	0	0	0	0	0	0	-0.0833333	719.2	792.521
110	Noname	Lake	48.4789	-113.447		10.7497	Mast et al. 2010	3.96	10.7497	0.042	7.9	18.2	100	0	0	0	0	0	0	0	0	0	2.66667	693.2	1237.7
111	Redrock	Lake	48.7958	-113.706		19.2748	Mast et al. 2010	2.11	19.2748	0.108218	51.5	19.7	64.1509	0	18.8679	0	16.9811	0	0	0	0	0	-0.0833333	680.421	792.521
112	Upper Sand Creek Lake	Lake	37.9397	-105.54		8.41451	Mast, unpublished		8.41451	0.102483	4.5	18.7	75	0	25	0	0	0	0	0	0	0	6.08333	798.25	0
113	Lower Sand Creek Lake	Lake	37.9298	-105.532		2.67519	Mast, unpublished		2.67519	0.0813756	7.7	17.5	100	0	0	0	0	0	0	0	0	0	6.08333	813.143	0
114	Pristine Lake	Lake	40.6893	-106.685		3.68958	Manthorne, 2002		3.68958	0.0270814	8.9	12.2	100	0	0	0	0	0	0	0	0	0	1.25	706.429	158.649
115	Green Lake 4	Lake	40.0553	-105.619		8.97073	Manthorne, 2002		8.97073	0.0413118	2.7	16.2	100	0	0	0	0	0	0	0	0	0	0.75	849.667	308.23
116	Green Lake 5	Lake	40.053	-105.63		6.36882	Manthorne, 2002		6.36882	0.0436221	0.6	15.7	100	0	0	0	0	0	0	0	0	0	0.75	786	308
117	Navajo Lake	Lake	37.8474	-108.027		8.8745	Manthorne, 2002		8.8745	0.0342474	9.7	17.8	100	0	0	0	0	0	0	0	0	0	3.08333	930	376.173
118	Emerald	Lake	36.5973	-118.676		11.0131	Landers et al. 2008		11.0131	0.0242123	0.8	20.5	60	0	40	0	0	0	0	0	0	0	6.83333	707	267
119	Pear	Lake	36.6012	-118.668		8.08535	Landers et al. 2008		8.08535	0.0701438	0.8	14.2	0	0	100	0	0	0	0	0	0	0	6.83333	720	266.941
120	PJ	Lake	47.9463	-123.415		58.6	Landers et al. 2008		58.6	0.00676346	1.5	13.1	100	0	0	0	0	0	0	0	0	0	7.25	2400	1034.7
121	Hoh	Lake	47.8987	-123.786		6.83944	Landers et al. 2008		6.83944	0.0743937	0.9	11.9	0	0	100	0	0	0	0	0	0	0	7.75	2718	812
122	Golden	Lake	46.8888	-121.9		6.458	Landers et al. 2008		6.458	0.0702946	1.5	9.2	100	0	0	0	0	0	0	0	0	0	5.91667	2584	954
123	LP19	Lake	46.8228	-121.895		12.9386	Landers et al. 2008		12.9386	0.0173876	1.9	16.1	100	0	0	0	0	0	0	0	0	0	5.91667	2534.5	2215.54
124	Oldman	Lake	48.5115	-113.461		5.31984	Landers et al. 2008		5.31984	0.17793	7.4	15.6	37.5	0	62.5	0	0	0	0	0	0	0	3.25	702.833	384.066
125	Snyder	Lake	48.6267	-113.804		16.6601	Landers et al. 2008		16.6601	0.0241459	5.1	21.2	83.3333	0	16.6667	0	0	0	0	0	0	0	-0.0833333	719.2	792.521
126	Lone Pine	Lake	40.2324	-105.732		11.5407	Landers et al. 2008			0.0476386	30.2	16.6	100	0	0	0	0	0	0	0	0	0	0.75	754.448	308.23
127	Mills	Lake	40.2894	-105.642		27.9276	Landers et al. 2008			0.0579198	17.4	20.1	94.7368	0	0	5.26316	0	0	0	0	0	0	0.75	802.882	308.23
128	Eastmain-1	Reservoir	52.1817	-75.8739		32.9	Teodoru et al. 2012	2.1	32.9	603	73121.1	1.3	62.6412	8.5155	13.0489	0	0	0	15.7944	0	0	0	-2.66667	839.684	712.129
186	Lake 8	Lake	52.1319	-75.7239	17.65	5.07	Ferland et al. 2014		5.07	0.32	3.4	0.9	100	0	0	0	0	0	0	0	0	0	-2.66667	797.5	658.219
187	Lake 34	Lake	51.9847	-75.7669	11.72	4.25	Ferland et al. 2014		4.25	0.46	10.6	0.8	27.2727	0	72.7273	0	0	0	0	0	0	0	-1.83333	802.75	621.647
188	Lake 40	Lake	52.0294	-75.5236	17.45	5.83	Ferland et al. 2014		5.83	0.16	24.2	1	0	68.1818	31.8182	0	0	0	0	0	0	0	-2.66667	802.211	682.09
189	Lake 60	Lake	52.2317	-75.7617	8.79	3.17	Ferland et al. 2014		3.17	1.38	34.4	1.8	54.0541	0	45.9459	0	0	0	0	0	0	0	-2.66667	783.462	658.219
190	Lake 66	Lake	51.96	-76.0097	18.77	6.96	Ferland et al. 2014		6.96	0.07	7	1	0	71.4286	28.5714	0	0	0	0	0	0	0	-2.08333	800.6	523.201
191	Brendan	Lake	52.0653	-75.5028	9.6	2.41	Ferland et al. 2014		2.41	1.07	18.8	1.6	22.2222	44.4444	33.3333	0	0	0	0	0	0	0	-2.66667	799.143	661.293
192	Clarkie	Lake	52.2278	-75.4894	8.94	2.09	Ferland et al. 2014		2.09	24.69	3189.6	1.3	71.72	3.86064	11.5191	0	0	0	12.9002	0	0	0	-2.66667	795.004	679.756
193	EM-320	Lake	52.1656	-76.1208	60.45	19.71	Ferland et al. 2014		19.71	0.48	146.4	1	90.2778	0	4.16667	0	0	0	5.55556	0	0	0	-2.83333	788.472	601.277
194	Labyrinthe	Lake	52.2261	-75.7136	45.42	5.26	Ferland et al. 2014		5.26	2.57	35.5	2.1	53.125	0	46.875	0	0	0	0	0	0	0	-2.66667	788.667	658.219
195	Mistumis	Lake	52.1617	-76.1808	6.14	1.09	Ferland et al. 2014		1.09	3.97	132.9	1	89.4737	0	4.51128	0	0	0	6.01504	0	0	0	-2.83333	788.853	601.277
196	Natel	Lake	52.1855	-75.6957		2.35	Ferland et al. 2014		2.35	3.87	118	1.1	89.1667	0	0	0	0	0	10.8333	0	0	0	-2.66667	794.488	658.219
197	Mascarenhas de Moraes	Reservoir	-20.2867	-47.064		42.2	Mendonça et al. 2014		42.2	250	68521.8	5.1	5.10538	0	21.3074	0.310876	70.6448	0.00875708	2.60523	0	0.0175142	0	20.75	1528.08	513.156
198	Agnes	Lake	48.4678	-92.8116		25.89	Dietz et al. 2015	0.77	25.89	0.12	3.6	1	0	0	100	0	0	0	0	0	0	0	2.58333	690.5	263.77
199	Alton	Lake	47.8631	-90.9083		8.39	Dietz et al. 2015	2.35	8.39	4.1	89.8	1.6	89.1304	0	1.08696	0	2.17391	0	7.6087	0	0	0	2.33333	741.458	235.633
200	August	Lake	47.7611	-91.6064		29.45	Dietz et al. 2015	1.35		0.756828	36.8	1.2	100	0	0	0	0	0	0	0	0	0	2.41667	727.133	212.956
201	Bass	Lake	43.8167	-94.0808		56.43	Dietz et al. 2015	2.17		0.805268	103.7	0.4	23.301	0	4.85437	0	71.8447	0	0	0	0	0	6.91667	767.756	151.13
202	Battle Creek	Lake	44.945	-92.9719		61.12	Dietz et al. 2015	2.17	61.12	0.42	42.6	0.9	0	0	0	0	57.1429	0	26.1905	0	16.6667	0	6.66667	777.083	149.772
203	Bean	Lake	44.0713	-95.3736		65.28	Dietz et al. 2015	1.68		0.496785	4.8	0.5	60	0	0	0	40	0	0	0	0	0	6.91667	679.4	78.7244
204	Bean	Lake	47.3089	-91.3007		27.64	Dietz et al. 2015	1.96	27.64	0.12	0.7	5.5	100	0	0	0	0	0	0	0	0	0	3.41667	756	244
205	Bear	Lake	47.2847	-91.3443		19.51	Dietz et al. 2015	1.22	19.51	0.18	1.4	4.4	100	0	0	0	0	0	0	0	0	0	3.41667	762	244.131
206	Beaver	Reservoir	43.8919	-93.3491		51.72	Dietz et al. 2015	3.42		0.385436	8.2	0.8	42.8571	0	0	0	57.1429	0	0	0	0	0	6.66667	791.5	207.814
207	Big Carnelian	Lake	45.1347	-92.8086		22.64	Dietz et al. 2015	2.32	22.64	1.81	8.2	1.6	100	0	0	0	0	0	0	0	0	0	6.5	779.5	223.535
208	Big Marine	Lake	45.2196	-92.8595		55.06	Dietz et al. 2015	1.97	55.06	6.75	77.3	0.7	53.8462	0	0	0	34.6154	0	11.5385	0	0	0	6.5	774.54	223.535
209	Big Sandy	Reservoir	46.7667	-93.2836		26.33	Dietz et al. 2015	3.81	100.317	22.8	2356.5	0.6	86.1205	0	4.28693	0	6.57895	0	3.01358	0	0	0	4.58333	721.046	185.17
210	Brule	Lake	47.9325	-90.6721		13.97	Dietz et al. 2015	1.8	13.97	18.6	172.8	1.5	64.5714	0	8	0	3.42857	0	24	0	0	0	2.33333	734.291	235.633
211	Buck	Lake	47.5365	-93.1865		23.91	Dietz et al. 2015	1.95	23.91	1.94	7.7	0.6	0	0	100	0	0	0	0	0	0	0	3.5	677.75	230.035
212	Calhoun	Lake	44.9431	-93.3114		25.79	Dietz et al. 2015	2.41	25.79	1.7	24.7	0.7	0	0	0	0	0	0	0	0	100	0	7	739.619	152.992
213	Carver	Lake	44.9064	-92.9813		40.21	Dietz et al. 2015	5.09	40.21	0.19	28.4	1.2	0	0	0	0	100	0	0	0	0	0	6.66667	775.565	149.713
214	Christmas	Lake	44.8972	-93.5433		26.36	Dietz et al. 2015	2.29	26.36	1.1	26.9	1.2	61.5385	0	0	0	11.5385	0	0	0	26.9231	0	7.16667	753.348	136.778
215	Cruiser	Lake	48.4986	-92.8063		20.76	Dietz et al. 2015	1.47		0.473283	9.4	1.3	40	0	60	0	0	0	0	0	0	0	2.58333	696.167	260.947
216	Dark	Lake	47.6354	-92.7815		34	Dietz et al. 2015	1.49	34	0.89	216.3	0.9	75.3488	0	6.97674	0	0	0	17.6744	0	0	0	3.33333	693.441	286.846
217	Deepwater	Lake	47.6208	-92.8249		19.14	Dietz et al. 2015	1.37	19.14	0.083	2.2	0.8	100	0	0	0	0	0	0	0	0	0	3.33333	683	286.846
218	Diamond	Reservoir	45.1831	-94.8404		49.61	Dietz et al. 2015	1.97		6.28142	145.4	0.5	28.7671	0	0	0	63.0137	0	8.21918	0	0	0	5.91667	702.681	98.835
219	Dickman	Lake	44.8622	-93.0791		35.37	Dietz et al. 2015	1.76	35.37	0.089	3.7	1.1	0	0	0	0	100	0	0	0	0	0	7	765.667	152.992
220	Dixon	Lake	47.6028	-94.2892		49.46	Dietz et al. 2015	2.25	49.46	2.51	480.7	0.5	95.0413	0	2.47934	0	2.47934	0	0	0	0	0	3.75	656.101	191.663
221	Duck	Lake	44.2181	-93.8156		81.39	Dietz et al. 2015	1.14	81.39	1.12712	21.2	0.5	23.8095	0	0	0	76.1905	0	0	0	0	0	7.25	759.056	126.144
222	Dunns	Lake	45.1556	-94.4294		88.64	Dietz et al. 2015	4.06		0.632265	7.3	0.6	50	0	0	0	50	0	0	0	0	0	7.45455	707.6	120.787
223	Dyers	Lake	47.5286	-90.9807		22.03	Dietz et al. 2015	1.27	22.03	0.28	17	1.8	100	0	0	0	0	0	0	0	0	0	2.33333	743.385	225.813
224	East Boot	Lake	45.1644	-92.8309		48.21	Dietz et al. 2015	3.3	48.21	0.17	4.9	1.5	100	0	0	0	0	0	0	0	0	0	6.5	780	223.535
225	Edwards	Lake	45.5082	-95.4714		58.97	Dietz et al. 2015	1.38		0.566183	14	0.8	92.8571	0	0	0	7.14286	0	0	0	0	0	5.16667	536.727	130.17
226	Ek	Lake	48.4708	-92.8352		20.49	Dietz et al. 2015	1.54		0.363098	24.6	1.3	4.34783	0	95.6522	0	0	0	0	0	0	0	2.58333	693.333	263.328
227	Elmo	Lake	44.9847	-92.8836		39.05	Dietz et al. 2015	3.16	39.05	1	162.2	0.8	22.8395	0	0	0	72.8395	0	4.32099	0	0	0	6.66667	778.441	204.879
228	First Crow Wing	Lake	46.8353	-94.8417		51.49	Dietz et al. 2015	3.24	51.49	2	118.3	0.5	17.5	0	61.6667	0	20.8333	0	0	0	0	0	4.83333	680.198	149.272
229	Fish	Lake	44.8222	-93.1642		27.6	Dietz et al. 2015	1.98	27.6	0.125435	7.8	0.9	28.5714	0	0	0	71.4286	0	0	0	0	0	7	754.8	152.992
230	Fish	Lake	43.8455	-95.0462		58.96	Dietz et al. 2015	2.94	58.96	1.19	21.2	0.6	26.3158	0	36.8421	0	36.8421	0	0	0	0	0	6.41667	709.312	123.231
231	Forsythe	Lake	47.2669	-93.6005		45.57	Dietz et al. 2015	1.85	45.57	0.23	7.5	1	62.5	0	0	0	37.5	0	0	0	0	0	4.41667	693.8	172.697
232	Fox	Lake	43.6755	-94.699		53.87	Dietz et al. 2015	4.42		3.66585	55.1	0.5	15.7895	0	1.75439	0	70.1754	0	12.2807	0	0	0	6.83333	725.761	133.557
233	George	Lake	45.2427	-94.9841		29.71	Dietz et al. 2015	2.17	29.71	0.88	60.9	0.7	66.6667	0	0	0	23.3333	0	10	0	0	0	5.91667	685.041	100.165
234	George	Lake	44.2334	-93.8701		53.3	Dietz et al. 2015	2.56	53.3	0.36	14	0.9	25	0	0	0	75	0	0	0	0	0	7.25	756.273	126.144
235	Gervais	Lake	45.0208	-93.0725		41.84	Dietz et al. 2015	2.38	41.84	0.93	23.2	0.8	0	0	0	0	0	0	0	0	100	0	6.33333	763.111	168.111
236	Greenleaf	Lake	44.3972	-93.6267		95.4	Dietz et al. 2015	5.2		1.22559	6.3	0.7	28.5714	0	0	0	71.4286	0	0	0	0	0	7.25	754.6	126.144
237	Harriet	Lake	44.9222	-93.3044		25.01	Dietz et al. 2015	3.1	25.01	1.35	44.6	0.7	0	0	0	0	0	0	0	0	100	0	7	739.657	152.992
238	Henderson	Lake	45.2307	-94.9929		26.29	Dietz et al. 2015	2.3		0.273623	60.9	0.7	66.6667	0	0	0	23.3333	0	10	0	0	0	5.91667	685.041	100.165
239	High Island	Lake	44.6681	-94.2128		83.94	Dietz et al. 2015	0.67	83.94	5.6	73.6	0.4	16.2162	0	0	0	50	0	33.7838	0	0	0	6.91667	721.233	131.049
240	Hjermstad	Lake	44.1726	-95.9713		98.34	Dietz et al. 2015	1.3		0.275382	8.9	0.6	0	0	0	0	81.8182	0	18.1818	0	0	0	6.41667	657.778	95.4137
241	Jessie	Lake	47.5861	-93.8197		39.13	Dietz et al. 2015	2.17	39.13	6.84	172.1	0.8	97.0238	0	1.78571	0	0	0	1.19048	0	0	0	3.58333	680.86	211.842
242	Johanna	Lake	45.0444	-93.1711		41.79	Dietz et al. 2015	2.93	41.79	0.82	57.8	0.7	3.50877	0	0	0	0	0	0	0	96.4912	0	6.33333	753.234	168.111
243	Kabetogama	Lake	48.4583	-93.0419		24.76	Dietz et al. 2015	1.61		90.3725	424.7	0.7	43.2941	0	20.4706	0	0	0	36.2353	0	0	0	3.16667	673.781	231.958
244	Kreighle	Lake	45.5792	-94.478		51.13	Dietz et al. 2015	1.12		0.412082	48.6	1.3	76.087	0	0	0	23.913	0	0	0	0	0	5.33333	704.85	121.302
245	Lac La Croix	Lake	48.3528	-92.1132		11.92	Dietz et al. 2015	1.45		55.47	29705.9	1.3	78.0568	0	11.0558	0	0.511716	0	10.3387	0	0.037032	0	2.33333	708.77	192.46
246	Lady Slipper	Lake	44.5714	-95.629		57.7	Dietz et al. 2015	1.74		1.01685	62.8	0.3	21.3115	0	0	0	63.9344	0	14.7541	0	0	0	6.33333	642.759	107.821
247	Little Bass	Lake	47.2864	-93.6041		24.82	Dietz et al. 2015	1.44	24.82	0.59	5.4	0.9	75	0	0	0	0	0	25	0	0	0	4.41667	691	172.697
248	Little Carnelian	Lake	45.1181	-92.798		19.12	Dietz et al. 2015	1.57	19.12	0.62	10.3	1.1	63.6364	0	0	0	36.3636	0	0	0	0	0	6.5	779.9	223.535
249	Little Long	Lake	44.95	-93.7083		22.75	Dietz et al. 2015	1.32	22.75	0.2	1.7	1.1	0	0	0	0	100	0	0	0	0	0	7.16667	751	136.778
250	Little Lower Elk	Lake	45.933	-95.8106		46.77	Dietz et al. 2015	1.58		0.130403	15.5	0.7	13.3333	0	0	0	86.6667	0	0	0	0	0	5.33333	599.909	109.727
251	Little Trout	Lake	48.3972	-92.5227		8.46	Dietz et al. 2015	1.93		1.16	7.8	2	100	0	0	0	0	0	0	0	0	0	2.58333	697	263.77
252	Little Turtle	Lake	45.884	-95.8448		55.76	Dietz et al. 2015	2.74		0.0977818	17.7	0.7	38.8889	0	0	0	61.1111	0	0	0	0	0	5.33333	595.133	109.727
253	Locator	Lake	48.5412	-93.0056		8.76	Dietz et al. 2015	1.79		0.872487	17.5	1.5	66.6667	0	33.3333	0	0	0	0	0	0	0	2.66667	682.077	242.673
254	Loiten	Lake	48.5256	-92.9233		7.15	Dietz et al. 2015	1.43	7.15	0.38	28.8	1.5	72.4138	0	27.5862	0	0	0	0	0	0	0	2.08333	688.364	260.241
255	Lone Tree	Lake	44.6894	-95.4447		91.15	Dietz et al. 2015	1.22		0.329588	17.1	0.5	6.25	0	0	0	93.75	0	0	0	0	0	6.66667	638.786	105.482
256	Long	Lake	47.2763	-95.2986		16.01	Dietz et al. 2015	1.11	16.01	0.61	4.3	1.5	100	0	0	0	0	0	0	0	0	0	4.08333	659	110.083
257	Long	Lake	47.2246	-93.6534		22.47	Dietz et al. 2015	1.49	22.47	0.57	2.6	1.1	100	0	0	0	0	0	0	0	0	0	4.41667	695	172.697
258	Long	Lake	45.3258	-94.87		25	Dietz et al. 2015	1.74		1.25313	4.7	0.6	100	0	0	0	0	0	0	0	0	0	5.91667	700.5	98.835
259	Loon	Lake	47.2331	-93.6466		23.61	Dietz et al. 2015	1.89	23.61	0.92	1.3	0.4	100	0	0	0	0	0	0	0	0	0	4.41667	694.5	172.697
260	Marcott	Lake	44.8161	-93.0677		28.78	Dietz et al. 2015	2.95	28.78	0.075	60.2	1.2	0	0	0	0	98.3871	0	0	0	1.6129	0	7	764.723	152.992
261	Margaret	Lake	46.4869	-94.364		61.87	Dietz et al. 2015	1.79	61.87	0.97	1626.2	0.8	73.2351	0	0	0	12.7072	0	14.0577	0	0	0	5.16667	689.833	149.968
262	McCarrons	Lake	44.9986	-93.1128		29.66	Dietz et al. 2015	2.59	29.66	0.3	44.3	0.9	0	0	0	0	0	0	0	0	100	0	7	757.833	158.662
263	Middle Twin	Lake	45.0422	-93.3403		53.96	Dietz et al. 2015	3.29	53.96	0.23	41.4	0.4	4.87805	0	0	0	0	0	0	0	95.122	0	6.33333	745.059	168.111
264	Mille Lacs	Lake	46.2333	-93.6419		23.17	Dietz et al. 2015	1.55	23.17	515	2511.2	0.4	43.5857	0	0	0	3.34661	0	53.0677	0	0	0	5.25	727.923	168.404
265	Miller	Lake	44.7861	-93.7413		126.87	Dietz et al. 2015	3.31	126.87	0.57	305.4	0.8	18.0921	0	0.986842	0	77.6316	0	3.28947	0	0	0	7.16667	744.932	136.778
266	Namakan	Lake	48.4353	-92.5836		11.57	Dietz et al. 2015	3.15		48.24	42839.3	1.3	76.2554	0	12.6882	0	0.35485	0	10.6758	0	0.0256799	0	2.58333	705.187	218.966
267	Nelson	Lake	45.5246	-95.4457		59.15	Dietz et al. 2015	1.59		1.10455	11.6	0.7	83.3333	0	0	0	16.6667	0	0	0	0	0	5.16667	545.5	130.17
268	Ninemile	Lake	47.5794	-91.0833		22.45	Dietz et al. 2015	3.34	22.45	1.21	12	1.7	100	0	0	0	0	0	0	0	0	0	2.16667	754.889	217.63
269	Nipisiquit	Lake	47.3556	-91.2474		18.89	Dietz et al. 2015	1.68		0.225183	5.8	3.6	100	0	0	0	0	0	0	0	0	0	3.41667	752.5	244.131
270	Oak	Lake	44.5367	-96.2425		53.62	Dietz et al. 2015	1.23		0.31	5.6	0.9	0	0	66.6667	0	33.3333	0	0	0	0	0	6.41667	631.5	109.647
271	Ohlsrud	Lake	45.7972	-96.0471		61.64	Dietz et al. 2015	1.56		0.763121	9.8	0.4	44.4444	0	0	0	55.5556	0	0	0	0	0	5.33333	581.375	47.38
272	Owasso	Lake	45.0375	-93.1211		59.16	Dietz et al. 2015	5.08	59.16	1.43	27.6	0.8	0	0	0	0	0	0	0	0	100	0	6.33333	758.571	168.111
273	Peary	Lake	48.5261	-92.7708		25.93	Dietz et al. 2015	0.61		0.448813	12.4	1.7	30.7692	0	61.5385	0	0	0	7.69231	0	0	0	2.08333	697.375	260.241
274	Peltier	Lake	45.1792	-93.0586		67.43	Dietz et al. 2015	3.99	67.43	2.3	75.6	0.4	4	0	0	0	96	0	0	0	0	0	6.33333	764.323	179.401
275	Portage	Lake	46.9658	-95.1186		66.02	Dietz et al. 2015	1.07	66.02	1.71	64.5	0.7	32.2581	0	30.6452	0	37.0968	0	0	0	0	0	4.33333	669.569	152.891
276	Rainy	Lake	48.6244	-93.0117		11.49	Dietz et al. 2015	1.46		233.8	98718.4	1.2	69.3982	0	17.8986	0.0324139	2.13729	0	10.5031	0	0.0303881	0	2.66667	702.747	233.649
277	Richardson	Lake	45.1589	-94.4394		76.89	Dietz et al. 2015	4.31		0.485126	6.4	0.8	75	0	0	0	25	0	0	0	0	0	7.45455	706.5	120.787
278	Round	Lake	47.2137	-93.3584		36.11	Dietz et al. 2015	1.02		0.39	3.4	0.7	100	0	0	0	0	0	0	0	0	0	4.08333	691	176.87
279	Round	Lake	45.5571	-95.2743		62.27	Dietz et al. 2015	2.13	62.27	0.82	44.9	0.5	22.7273	0	0	0	77.2727	0	0	0	0	0	5.16667	607.553	130.17
280	Ryan	Lake	48.5193	-92.7074		25.41	Dietz et al. 2015	1.07		0.146585	2.8	1.3	66.6667	0	33.3333	0	0	0	0	0	0	0	2.08333	701	260.241
281	Sauk North	Reservoir	45.7939	-94.9356		42.3	Dietz et al. 2015	3.03	128.169	8.59	949.6	0.6	29.2503	0	0.844773	0	65.5755	0	4.32946	0	0	0	5.41667	671.818	128.144
282	Sawbill	Lake	47.8791	-90.8802		21.25	Dietz et al. 2015	1.78	21.25	2.44	61.1	1.3	72.5806	0	24.1935	0	0	0	3.22581	0	0	0	2.33333	737.917	235.633
283	Schultz	Lake	44.7844	-93.1292		28.83	Dietz et al. 2015	1.55	28.83	0.054	17.5	0.9	0	0	0	0	100	0	0	0	0	0	7	769.923	152.992
284	Shallow	Lake	47.1256	-93.3033		22.4	Dietz et al. 2015	1.99	22.4	2.14	26.8	0.4	21.4286	0	42.8571	0	14.2857	0	21.4286	0	0	0	4.08333	692.905	176.87
285	Shingobee	Lake	47.0041	-94.6881		36.26	Dietz et al. 2015	1.21	36.26	0.7	112.4	1	87.156	0	7.33945	0	4.58716	0	0.917431	0	0	0	4.16667	682.862	148.08
286	Shoepack	Lake	48.5031	-92.8802		14.65	Dietz et al. 2015	2.53	14.65	1.28	25.9	1	23.0769	0	76.9231	0	0	0	0	0	0	0	2.08333	689.059	260.476
287	Side	Lake	47.6729	-93.0199		26	Dietz et al. 2015	1.39	26	1.45	282.9	0.8	54.8043	0	35.5872	0	0	0	9.60854	0	0	0	3.5	678.514	230.035
288	Siseebakwet	Lake	47.1566	-93.6705		28.16	Dietz et al. 2015	1.24	28.16	4.82	77.8	1.2	90	0	0	0	0	0	10	0	0	0	4.41667	703.414	172.697
289	Snells (Guile)	Lake	47.2411	-93.6786		33.77	Dietz et al. 2015	1.34	33.77	0.34	11.1	0.5	18.1818	0	0	0	81.8182	0	0	0	0	0	4.41667	692.9	172.697
290	Solem	Lake	45.8096	-95.6401		41.51	Dietz et al. 2015	1.68		0.146935	2.3	1.1	100	0	0	0	0	0	0	0	0	0	5.33333	599	109.727
291	Speckled Trout	Lake	47.9514	-89.8451		20.73	Dietz et al. 2015	3.03		0.259317	13	1.9	100	0	0	0	0	0	0	0	0	0	3.58333	758.636	231.884
292	Spectacle	Lake	45.5767	-93.4081		40.33	Dietz et al. 2015	1.58	40.33	0.99	117.6	0.6	26.7241	0	0	0	68.1034	0	5.17241	0	0	0	5.75	743.821	173.852
293	Spring	Lake	47.5148	-93.4614		38.19	Dietz et al. 2015	1.01	38.19	0.085	1.8	0.9	100	0	0	0	0	0	0	0	0	0	3.5	686	230.035
294	Spring	Lake	44.7014	-93.4725		53.56	Dietz et al. 2015	2.39	53.56	2.38	114.6	0.8	13.1579	0	0	0	76.3158	0	10.5263	0	0	0	7	746.895	149.235
295	Square	Lake	45.1569	-92.8044		14.07	Dietz et al. 2015	1.81	14.07	0.9	6.8	1.5	66.6667	0	0	0	33.3333	0	0	0	0	0	6.5	779.2	223.535
296	Stahl's	Lake	44.9542	-94.4183		71.13	Dietz et al. 2015	2.54		0.565319	226.3	0.6	36.4444	0	0	0	48.8889	0	14.6667	0	0	0	6.91667	704.516	123.563
297	Swamp	Lake	47.9516	-89.8576		29.95	Dietz et al. 2015	1.12		1.45136	13.2	0.8	100	0	0	0	0	0	0	0	0	0	3.58333	756.909	231.884
298	Tanners	Lake	44.9516	-92.9814		27.3	Dietz et al. 2015	2.79	27.3	0.31	42.6	0.9	0	0	0	0	57.1429	0	26.1905	0	16.6667	0	6.66667	777.083	149.772
299	Tettegouche	Lake	47.3456	-91.2685		17.92	Dietz et al. 2015	2.85		0.272638	3.2	2.8	100	0	0	0	0	0	0	0	0	0	3.41667	752	244.131
300	Tooth	Lake	48.3983	-92.643		10.76	Dietz et al. 2015	1.84		0.23706	3.9	2.4	33.3333	0	66.6667	0	0	0	0	0	0	0	2.58333	701	263.77
301	Turtle	Lake	45.0985	-93.1336		35.24	Dietz et al. 2015	3.33	35.24	1.78	30.8	0.9	56.6667	0	0	0	36.6667	0	6.66667	0	0	0	6.33333	757.6	168.111
302	Turtle A	Lake	45.8844	-95.8376		64.37	Dietz et al. 2015	2.42		0.24776	17.7	0.7	38.8889	0	0	0	61.1111	0	0	0	0	0	5.33333	595.133	109.727
303	Twin	Lake	44.9917	-93.3364		40.81	Dietz et al. 2015	2.78	40.81	0.082	162.6	0.8	10.1796	0	0	0	23.3533	0	7.78443	0	58.6826	0	7	748.445	160.024
304	Wakefield	Lake	44.9951	-93.0358		24.84	Dietz et al. 2015	4.41	24.84	0.087	98.4	0.8	4.90196	0	0	0	33.3333	0	0.980392	0	60.7843	0	7	771	171.848
305	West Twin	Lake	46.8002	-92.5915		33.93	Dietz et al. 2015	1.8	33.93	0.48	3.8	0.8	100	0	0	0	0	0	0	0	0	0	4.5	748.75	239.801
306	Willeys	Lake	47.5355	-93.4583		24.54	Dietz et al. 2015	1.26	24.54	0.21	6.1	1.2	100	0	0	0	0	0	0	0	0	0	3.5	686.333	230.035
307	Williams	Lake	46.9553	-94.67		31.89	Dietz et al. 2015	1.43	31.89	0.36	35.3	1	97.0588	0	2.94118	0	0	0	0	0	0	0	4.83333	685.923	149.272
308	Wilson	Reservoir	47.675	-91.0836		18.46	Dietz et al. 2015	1.92	18.46	2.71	17.7	1.6	64.7059	0	0	0	0	0	35.2941	0	0	0	2.16667	748.846	217.63
309	Windy	Lake	47.7335	-91.0766		15.65	Dietz et al. 2015	2.22	15.65	1.87	35.3	1	97.2222	0	0	0	0	0	2.77778	0	0	0	2.16667	743.793	217.63
310	Winnibigoshish	Lake	47.4428	-94.2025		35.63	Dietz et al. 2015	2.06	35.63	220	8392.9	0.7	64.2551	0	9.27294	0	11.3945	0	14.8272	0	0.250298	0	4.58333	649.98	152.323
311	Winona	Lake	45.8803	-95.395		57.85	Dietz et al. 2015	2.19	57.85	0.96	14.3	0.6	42.8571	0	42.8571	0	14.2857	0	0	0	0	0	5.16667	634.167	130.17
312	Wolf	Lake	43.8569	-95.0899		109.03	Dietz et al. 2015	1.77		0.484357	8.6	1.1	55.5556	0	0	0	44.4444	0	0	0	0	0	6.41667	707.857	123.231
313	Wolf (Johnson)	Lake	47.3756	-91.1893		19.68	Dietz et al. 2015	2.19	19.68	1.14	3.6	3.5	100	0	0	0	0	0	0	0	0	0	3.41667	750	244.131
314	Preble	Reservoir	39.77	-84.68		46.7318	Knoll et al. 2014		46.7318	0.001													10.3333
315	Supply ERC	Reservoir	39.5285	-84.7235		49.91	Knoll et al. 2014		49.91	0.003	10	1.1	0	0	0	0	100	0	0	0	0	0	10.3333	1036	459.006
316	Four Mile Pond #14	Reservoir	39.6081	-84.7583		291.271	Knoll et al. 2014		291.271	0.009	43.3	0.5	0	0	0	0	100	0	0	0	0	0	10.3333	1032.17	459.006
317	Strimple	Reservoir	39.2463	-84.7296		802.044	Knoll et al. 2014		802.044	0.02	4.3	1.9	75	0	0	0	25	0	0	0	0	0	11.3333	1058.33	376.483
318	Four Mile Pond #10	Reservoir	39.611	-84.7431		209.223	Knoll et al. 2014		209.223	0.03	6.5	0.5	0	0	0	0	100	0	0	0	0	0	10.3333	1034.71	459.006
319	Four Mile Pond #9	Reservoir	39.6091	-84.7326		238.82	Knoll et al. 2014		238.82	0.04	8.3	0.5	0	0	0	0	100	0	0	0	0	0	10.3333	1035.25	459.006
320	Sharon Woods	Reservoir	39.2843	-84.3891		562.962	Knoll et al. 2014		562.962	0.14	17.9	1	26.3158	0	0	0	73.6842	0	0	0	0	0	11.1667	1063.18	353.675
321	Rush Run	Reservoir	39.5951	-84.6107		53.7108	Knoll et al. 2014		53.7108	0.21	7.2	0.7	0	0	0	0	100	0	0	0	0	0	10.3333	1030.57	459.006
322	Miami Whitewater	Reservoir	39.2568	-84.7422		160.898	Knoll et al. 2014		160.898	0.3	13.5	1.9	81.8182	0	0	0	18.1818	0	0	0	0	0	11.3333	1058.27	376.483
323	Winton Woods	Reservoir	39.2598	-84.5138		344.835	Knoll et al. 2014		344.835	0.71	115.7	0.9	0	0	0	0	34.4538	0	0	0	65.5462	0	11.3333	1057.04	376.483
324	Acton	Reservoir	39.559	-84.7365		290.719	Knoll et al. 2014		290.719	2.4	454.1	0.5	2.86976	0	0	0	97.1302	0	0	0	0	0	10.3333	1032.36	459.006
325	Burr Oak	Reservoir	39.5426	-82.0562		50.274	Knoll et al. 2014		50.274	2.78	160.8	2.5	100	0	0	0	0	0	0	0	0	0	10.5833	1022.67	296.821
326	Pleasant Hill	Reservoir	40.6253	-82.3257		104.101	Knoll et al. 2014		104.101	3.17	876.8	1.8	45.1759	0	0	0	53.3485	0	0	0	1.4756	0	9	991.021	326.766
327	Loch Awe	Lake	56.3006	-5.2281	64.6	12.2	Anderson et al. 2014	5.29508	12.2	38	859.6	3.7	21.7189	0	67.712	0	0.929152	0	9.63995	0	0	0	6.33333	1924.89	1414.83
328	Lake Mjøsa	Lake	60.8	11	7.4	7.4	Anderson et al. 2014	1	7.4	362													3.33333
329	Loch Arkaig	Lake	56.975	-5.18271	36.9	5.7	Anderson et al. 2014	6.47368	5.7	15.97	855.3	8.2	2.11765	0	92	0	0	0	5.88235	0	0	0	4.91667	1900.71	1911.58
330	Loch Shiel	Lake	56.7981	-5.5733	48.2	8.4	Anderson et al. 2014	5.7381	8.4	19.93	847.2	8.5	4.28062	0	88.4661	0	0	0	7.25327	0	0	0	6.66667	1897.43	1843.91
331	LochEck	Lake	56.1008	-4.991	105.3	20.4	Anderson et al. 2014	5.16176	20.4	4.3	264.7	7.9	5.28302	0	90.9434	1.50943	0	0	2.26415	0	0	0	5.5	1934.05	1577.08
332	Loch Maree	Lake	57.6754	-5.433	11.3	3.4	Anderson et al. 2014	3.32353	3.4	28	1470.3	6.2	2.30352	0	90.1762	0	0	0	7.52033	0	0	0	5.83333	1496.19	1661.04
333	Loch Lomond North	Lake	56.1	-4.6	20.5	15.9	Anderson et al. 2014	1.28931	13.5	71	2716.7	5	2.53863	0	86.1663	0.0367918	0.919794	0	9.60265	0	0.735835	0	5.5	1645.4	1673.05
334	Loch Lomond South	Lake	56.1	-4.6	10.1	11.1	Anderson et al. 2014	0.90991		71	2716.7	5	0	0	0	0	0	0	0	0	0	0	5.5	0	1673.05
335	Loch Lubnaig	Lake	56.2958	-4.3048	65.8	25	Anderson et al. 2014	2.632	25	2.3	594.7	9.1	0	0	88.9076	0.840336	9.57983	0	0.672269	0	0	0	6.16667	1805.78	1576.1
336	Loch Earn	Lake	56.3871	-4.2008	42.9	24.8	Anderson et al. 2014	1.72984	24.8	8.2	454.4	6.8	1.09649	0	92.3246	0	2.19298	0	4.38596	0	0	0	6.16667	1584.38	1458.43
337	Lac de Gerardmer	Lake	48.0703	6.8531	19.1	4.3	Anderson et al. 2014	4.44186	4.3	1.2	25.1	7	100	0	0	0	0	0	0	0	0	0	8.16667	1116.68	614.897
338	Lake Bala	Lake	52.9	-3.6	114.7	33.6	Anderson et al. 2014	3.41369	33.6	4.15	405	4.8	15.9705	0	74.9386	0	7.12531	0	1.9656	0	0	0	7.16667	1265.63	991.027
339	Kalandsvatenet	Lake	60.2783	5.39058	16.4	4.4	Anderson et al. 2014	3.72727	4.4	3.33													6.66667
340	Loch nan Gad	Lake	55.757	-5.53345	66.1	46.6	Anderson et al. 2014	1.41845	46.6	0.098	13.8	2.6	35.7143	0	64.2857	0	0	0	0	0	0	0	8.33333	1691.9	976
341	Gjersjoens	Lake	59.7899	10.7819	99	50.2	Anderson et al. 2014	1.97211	50.2	2.41													5.33333
342	Loweswater	Lake	54.5864	-3.36181	19	11.7	Anderson et al. 2014	1.62393	11.7	0.64	36.8	6.3	10.8108	0	56.7568	0	29.7297	0	2.7027	0	0	0	7.5	1162	637.109
343	Lough Allen	Lake	54.1178	-8.05208	100.9	65.9	Anderson et al. 2014	1.53111	65.9	35	1167	2.8	26.7402	0	68.8455	0	0	0	4.41426	0	0	0	7.83333	1287.9	912.254
344	Loch Ussie	Lake	57.5803	-4.50155	39.7	39.7	Anderson et al. 2014	1	39.7	0.82	22.1	2	36.3636	0	54.5455	0	0	0	9.09091	0	0	0	5.33333	988.769	782.124
345	Lake of Menteith	Lake	56.1777	-4.29044	48.5	19.9	Anderson et al. 2014	2.43719	19.9	2.5	41.5	2.8	0	0	86.0465	0	0	0	13.9535	0	0	0	6.16667	1347.96	1458.43
346	Loch Kinord	Lake	56.6751	-3.04185	84.7	28.7	Anderson et al. 2014	2.95122	28.7	0.77	32.9	1.7	0	0	33.3333	0	66.6667	0	0	0	0	0	5.75	760.368	570.58
347	Bosherston Lily Pond Centra	Lake	51.6138	-4.92575	43.5	71.3	Anderson et al. 2014	0.610098	71.3	0.34	14.3	1.1	25	0	41.6667	0	16.6667	0	16.6667	0	0	0	9.41667	887.778	658.803
348	Lake Bled	Lake	46.37	14.0873	35.1	15.2	Anderson et al. 2014	2.30921	15.2	1.48	804.9	11.1	83.6228	0	0.248139	0	16.129	0	0	0	0	0	7.75	1286.06	1979.53
349	Lough Melvin	Lake	54.414	-8.12142	17.4	17.4	Anderson et al. 2014	1	17.4	24	645	2.3	28.5491	0	67.0827	0	0	0	4.36817	0	0	0	7.83333	1348.62	939.434
350	Upper Lough Macnean	Lake	54.3039	-7.94724	92.6	32.5	Anderson et al. 2014	2.84923	32.5	10.1	392.8	2.4	30.179	0	68.798	0	0	0	1.02302	0	0	0	7.75	1323.58	884.068
351	Butterstone Loch	Lake	56.5883	-3.53062	54.1	39.2	Anderson et al. 2014	1.3801	39.2	0.43	52.3	3.1	11.5385	0	75	0	13.4615	0	0	0	0	0	5.25	858.686	805.713
352	Loch of the Lowes	Lake	56.5776	-3.54733	24.4	14.7	Anderson et al. 2014	1.65986	14.7	0.88	52.3	3.1	11.5385	0	75	0	13.4615	0	0	0	0	0	5.25	858.686	805.713
353	Bassenthwaite Lake	Lake	54.6713	-3.23212	60.9	37.4	Anderson et al. 2014	1.62834	37.4	5.28	1076.6	7.1	7.24907	0	78.4387	0	10.4089	0	3.90335	0	0	0	7.5	1205.89	630.608
354	Loch Davan	Lake	57.0943	-2.92278	87.7	87.7	Anderson et al. 2014	1	87.7	0.42	143.7	2.9	0.694444	0	88.8889	0	10.4167	0	0	0	0	0	6.25	810.315	458.582
355	Upton Broad	Lake	52.6653	1.5317	71	110.4	Anderson et al. 2014	0.643116	110.4	0.07	9.1	0.4	0	0	0	0	100	0	0	0	0	0	9.16667	614	131
356	Kenfig Pool	Lake	51.5198	-3.73436	81.8	56.8	Anderson et al. 2014	1.44014	56.8	0.24	8.9	0.7	0	0	75	0	25	0	0	0	0	0	8.25	1108.43	683.353
357	Esthwaite Water	Lake	54.3643	-2.98674	58.2	19.1	Anderson et al. 2014	3.04712	31.7	1	55.1	3.3	50	0	29.6296	0	16.6667	0	3.7037	0	0	0	7.66667	1113.65	683.147
358	White Loch	Lake	56.571	-3.35274	157.4	24.7	Anderson et al. 2014	6.37247	24.7	0.049	10.7	0.5	0	0	36.3636	0	63.6364	0	0	0	0	0	5.75	742.125	570.58
359	Lough Creeve	Lake	54.4034	-6.86496	80.8	60.8	Anderson et al. 2014	1.32895	60.8	0.15	9.2	1.6	0	0	100	0	0	0	0	0	0	0	8.25	943	496.269
360	Ravn	Lake	56.1052	9.84482	145.8	37.5	Anderson et al. 2014	3.888	37.5	1.82	148.8	1.1	6.57895	0	0	0	90.7895	0	2.63158	0	0	0	7	668.796	343.095
361	Knudsø	Lake	56.102	9.76023	69.5	45.3	Anderson et al. 2014	1.53422	45.3	0.56	233.3	1.1	8.54701	0	0.42735	0	89.3162	0	1.7094	0	0	0	7	676.542	343.095
362	Lac d'Aydat	Lake	45.6643	32.987	153.1	54.7	Anderson et al. 2014	2.7989	54.7	0.6	38.8	3.3	27.027	0	67.5676	0	5.40541	0	0	0	0	0	6.83333	840.281	905.5
363	Lake Vansjø Vanemfjorden	Lake	59.3964	10.8205	76.6	34.2	Anderson et al. 2014	2.23977	34.2	11													5.91667
364	Monk Myre	Lake	56.5701	-3.28841	203.8	115.8	Anderson et al. 2014	1.75993	115.8	0.054	7.5	0.8	0	0	0	0	100	0	0	0	0	0	5.75	727.667	570.58
365	Lough Patrick	Lake	54.1	-6.4	32.2	32.2	Anderson et al. 2014	1	32.2	0.24													8
366	Loch Monzievaird	Lake	56.387	-3.88239	78.6	48.2	Anderson et al. 2014	1.63071	48.2	0.163	4.5	3.7	0	0	100	0	0	0	0	0	0	0	7	1016	747.443
367	White Lough	Lake	54.1133	-6.975	54.6	37.7	Anderson et al. 2014	1.44828	37.7	0.074	431.8	1.5	0.928074	0	99.0719	0	0	0	0	0	0	0	8.25	947.895	499.309
368	Loch Flemington	Lake	57.421	-3.9903	74.7	72.5	Anderson et al. 2014	1.03034	72.5	0.15	26.7	2.9	0	0	100	0	0	0	0	0	0	0	5.33333	1046.88	584.851
369	Lough Oughter	Lake	54.0168	-7.48413	302.1	94.4	Anderson et al. 2014	3.20021	94.4	13	1682.8	1.4	5.12821	0	93.6792	0	1.19261	0	0	0	0	0	7.91667	1066.74	586.116
370	Lough Brantry	Lake	54.4279	-6.84721	94.1	41.3	Anderson et al. 2014	2.27845	41.3	0.75	1.5	2	0	0	100	0	0	0	0	0	0	0	8.25	955	496.269
371	Loch Leven	Lake	56.2	-3.4	23.8	23.8	Anderson et al. 2014	1	23.8	13.7	515.4	1.9	1.93798	0	61.2403	0	28.1008	0	8.72093	0	0	0	7.41667	825.417	487.017
372	Augher Lough	Lake	54.3	-7.1	185.4	146	Anderson et al. 2014	1.26986	146	0.09													7.91667
373	Broad Lough Lower L. Erne	Lake	54.2519	-7.52197	142.5	34.1	Anderson et al. 2014	4.17889	34.1	109	8799.1	1.6	5.94127	0	92.8523	0	1.11541	0	0.0682905	0	0.0227635	0	7.75	1073.58	675.652
374	Loch Eye	Lake	57.7917	-3.97366	46.4	46.4	Anderson et al. 2014	1	46.4	1.6	81.8	0.6	0	0	39.2405	0	53.1646	0	7.59494	0	0	0	7.25	682.058	527
375	Slapton Ley	Lake	50.2832	-3.65081	78.1	51.2	Anderson et al. 2014	1.52539	51.2	0.66	17.3	3	5.88235	0	17.6471	0	64.7059	0	11.7647	0	0	0	10	911.125	639.941
376	Kilbirnie Loch	Lake	55.7559	-4.66117	15.7	15.7	Anderson et al. 2014	1	15.7	0.81	13.8	1.3	0	0	46.1538	0	38.4615	0	15.3846	0	0	0	7.66667	1312.89	976.841
377	Wroxham Broad	Lake	52.6985	1.41859	217.9	311.3	Anderson et al. 2014	0.699968	311.3	0.34	292	0.5	2.41379	0	2.06897	0	89.3103	0	0.344828	0	5.86207	0	8.75	629.83	131.023
378	Castle Semple Loch	Lake	55.8	-4.6	15.9	66.3	Anderson et al. 2014	0.239819	66.3	0.79	227.7	2.2	0.858369	0	79.8283	0	16.309	0	3.00429	0	0	0	7.66667	1451.14	976.841
379	Etang d'Aureilhan	Lake	44.2255	-1.20654	290.5	89.8	Anderson et al. 2014	3.23497	89.8	2.6	2064.8	0.6	84.0755	0	0	0	6.82478	0	8.03485	0	1.06486	0	12.75	1139.9	308.629
380	Planina pri Jezeru	Lake	46.3111	13.8271	25.7	7.9	Anderson et al. 2014	3.25316	7.9	0.02	2.7	7.2	100	0	0	0	0	0	0	0	0	0	3.08333	1284	2344.05
381	Torup	Lake	55.2979	11.9879	48.9	16.3	Anderson et al. 2014	3	16.3	0.18	14.3	0.7	0	0	0	0	100	0	0	0	0	0	7.66667	600.7	188.736
382	Manor House Lower L. Erne	Lake	54.4231	-7.70027	342.4	117.7	Anderson et al. 2014	2.90909	117.7	103	3275.1	1.7	16.3159	0	77.7981	0	0.762428	0	4.72705	0	0.396462	0	7.75	1263.75	896.693
383	Tongree Upper L. Erne	Lake	54.1	-7.3	668.4	130.8	Anderson et al. 2014	5.11009	130.8	34.5													7.91667
384	Barton Broad	Lake	52.7364	1.49598	121	121	Anderson et al. 2014	1	121	0.77	330.7	0.4	0	0	2.97619	0	95.8333	0	0	0	1.19048	0	8.75	629.866	131.023
385	Eleven Acre Lake at Stowe	Lake	52.0261	-1.01899	75.7	49.5	Anderson et al. 2014	1.52929	49.5	0.033	10.9	0.9	0	0	0	0	100	0	0	0	0	0	8.83333	630.143	172.498
386	Friary Lough	Lake	54.3	9.1	70.1	74.6	Anderson et al. 2014	0.939678	74.6	0.054													7.83333
387	Bryrup Lange sø	Lake	56.0204	9.51573	66.7	37.1	Anderson et al. 2014	1.79784	37.1	0.38	115.9	1	9.40171	0	0	0	90.5983	0	0	0	0	0	7	766.104	370.978
388	Betton Pool	Lake	52.6662	-2.72542	230.5	152.4	Anderson et al. 2014	1.51247	152.4	0.064	1.9	0.9	0	0	0	0	100	0	0	0	0	0	8.58333	705	159.139
389	Mill Loch	Lake	55.134	-3.44759	80.9	36.3	Anderson et al. 2014	2.22865	36.3	0.11	6.6	0.7	0	0	100	0	0	0	0	0	0	0	6.83333	1056.8	1053.81
390	Lindores Loch	Lake	56.3321	-3.18264	34	34	Anderson et al. 2014	1	34	0.405	11.4	3.7	0	0	84.6154	0	15.3846	0	0	0	0	0	7.41667	750.714	397.342
391	Lough Heron	Lake	54.3	-7.1	100.1	59.2	Anderson et al. 2014	1.69088	59.2	0.06													7.91667
392	Loch of Skene	Lake	57.1578	-2.36106	35.2	35.2	Anderson et al. 2014	1	35.2	1.1	134.7	1.5	0	0	86.7647	0	13.2353	0	0	0	0	0	7.08333	780.598	424.032
393	Llangorse Lake	Lake	51.9305	-3.26414	256.1	93.5	Anderson et al. 2014	2.73904	93.5	1.4	66	3.6	4.54545	0	81.8182	0	4.54545	0	9.09091	0	0	0	8.66667	1182.35	591.186
394	Castle Loch	Lake	56.3	-3.2	122.1	87.9	Anderson et al. 2014	1.38908	87.9	0.75													7.41667
395	Rollesby Broad	Lake	52.6766	1.6384	83.2	83.2	Anderson et al. 2014	1	83.2	0.73	105.5	0.4	0	0	5.71429	0	74.2857	0	12.381	0	7.61905	0	9.16667	610.658	131
396	Carlingwark Loch	Lake	54.9317	-3.9323	273.9	70.6	Anderson et al. 2014	3.8796	70.6	0.4	56.7	1.8	0	0	94.6429	0	5.35714	0	0	0	0	0	7.91667	1147.51	711
397	Esrom	Lake	56.0043	12.376	60.6	23.5	Anderson et al. 2014	2.57872	23.5	17.3	237.4	0.7	27.8481	0	0.843882	0	38.8186	0	21.9409	0	10.5485	0	7	632.213	108.294
398	Lading	Lake	56.1	9.1	69.1	76.8	Anderson et al. 2014	0.89974	76.8	0.39													7.08333
399	Skanderborg	Lake	56.0248	9.9442	156	55.1	Anderson et al. 2014	2.83122	55.1	7.32	306.2	1	4.2623	0	0	0	85.9016	0	7.86885	0	1.96721	0	7	654.365	343.855
400	Corbet Lough	Lake	54.3389	-6.18528	169.4	96.8	Anderson et al. 2014	1.75	96.8	0.22	28.7	2	0	0	100	0	0	0	0	0	0	0	8	1069.61	535.656
401	Vesterborg	Lake	54.5	11.2	59.9	59.9	Anderson et al. 2014	1	59.9	0.21													8.08333
402	Langesø	Lake	55.4347	10.1985	262	151.2	Anderson et al. 2014	1.7328	151.2	0.17	55.3	0.8	5.45455	0	0	0	94.5455	0	0	0	0	0	7.58333	650.71	249.182
403	Lough Ballywillin	Lake	53.7833	-7.4167	219.1	219.1	Anderson et al. 2014	1	219.1	0.035	50.1	0.8	7.69231	0	92.3077	0	0	0	0	0	0	0	8.75	988.382	546.74
404	Sogaard	Lake	54.9349	9.44207	230.2	230.2	Anderson et al. 2014	1	230.2	0.61	127	0.5	1.53846	0	0	0	98.4615	0	0	0	0	0	7.58333	805.329	469.605
405	Marsworth Reservoir	Lake	51.8144	-0.664962	330	103.1	Anderson et al. 2014	3.20078	103.1	0.1	27.4	1.1	0	0	0	0	85.7143	0	0	0	14.2857	0	8.91667	666.474	235.267
406	Frederiksborg Slottsø	Lake	55.933	12.3037	139.5	55.4	Anderson et al. 2014	2.51805	55.4	0.2	3.3	0.8	0	0	0	0	0	0	0	0	100	0	7.66667	624.5	108.294
407	Baldeggersee	Lake	47.2	8.266	35.1		Anderson et al. 2014	3.1	11.3226	5.22	123.4	2.8	29.2683	0	70.7317	0	0	0	0	0	0	0	8.08333	1149.58	652.742
408	Greifensee	Lake	47.35	8.683	46.8		Anderson et al. 2014	3.1	15.0968	8.49	402.3	2.6	73.5802	0	13.5802	0	7.40741	0	0.740741	0	4.69136	0	7.75	1137.61	893.993
409	St.Moritzersee	Lake	46.4936	9.84589	216.4		Anderson et al. 2014	3.1	69.8065	0.78	376.4	15	34.492	0	60.6952	0	0.26738	0	1.06952	3.47594	0	0	0.25	1361.33	1204.47
410	Ponte Tresa Basin	Lake	45.9666	8.8666	280.5		Anderson et al. 2014	3.1	90.4839	1.1	1283.5	12.6	88.558	0	0.23511	0	3.05643	0	5.64263	0	2.50784	0	10.5833	1311.85	1091.07
411	Vitznau Basin	Lake	47.0166	8.433	119.9		Anderson et al. 2014	3	39.9667	24.95	4696.7	15.9	60.4473	0	29.2013	0	0.85197	0	3.87646	5.53781	0.085197	0	8.08333	1587.42	1196.07
412	Hallwilersee	Lake	47.2795	8.21723	28.8		Anderson et al. 2014	3.1	9.29032	10.3	262.9	3.3	46.3602	0	50.9579	0	0.766284	0	1.14943	0	0.766284	0	8.08333	1148.91	652.742
413	Soppensee	Lake	47.09	8.08	84.1		Anderson et al. 2014	2.1	40.0476	0.23	3.4	3.3	0	0	100	0	0	0	0	0	0	0	8.08333	1121.5	652.742
414	Hagelseewli	Lake	46.6729	8.03551	14.1		Anderson et al. 2014	2.1	6.71429	0.03	2.3	15.7	0	0	100	0	0	0	0	0	0	0	2.75	2005.33	1349.28
415	Rotsee	Lake	47.0717	8.31801	145.3		Anderson et al. 2014	2.1	69.1905	0.5	48.2	6.5	65.9574	0	23.4043	0	0	0	0	0	10.6383	0	8.08333	1172	652.742
416	Fort Vechten	Lake	52.0565	5.16669	33.7		Anderson et al. 2014	1.4	24.0714	0.081													8.83333
417	De Waay	Lake	51.932	5.14978	92.1		Anderson et al. 2014	2.1	43.8571	0.013	22.4	0.2	0	0	100	0	0	0	0	0	0	0	8.75	796.062	135.391
418	Lake Ammerzoden	Lake	51.7427	5.23491	296.1		Anderson et al. 2014	1.4	211.5	0.0165	7.6	0.1	0	0	12.5	0	75	0	0	0	12.5	0	8.75	786.5	135.391
419	Maarseveense Plassen	Lake	52.141	5.08799	4.4		Anderson et al. 2014	3.1	1.41935	0.7	385.5	0.3	12.987	0	5.97403	0	40.5195	0	0	0	40.5195	0	8.83333	804.785	198.52
420	Lake Kariba	Reservoir	-16.5223	28.7602		23	Kunz et al. 2011		23	5400	734248	1	48.5928	0	40.9725	1.35868	8.3358	0.000953363	0.67321	0	0.0660544	0	23.25	905.253	216.041
421	Lilla Sångaren	Lake	59.8997	15.3935	32		Sobek et al. 2009	2.1	15.2381	0.24	11.3	1.7	100	0	0	0	0	0	0	0	0	0	3.83333	707.571	314.561
422	Gäddtjärn	Lake	59.8592	15.1834	57		Sobek et al. 2009	2.1	27.1429	0.07	9.4	1.8	100	0	0	0	0	0	0	0	0	0	3.83333	727.6	314.561
423	Svarttjärn	Lake	59.8906	15.2577	14		Sobek et al. 2009	2.1	6.66667	0.007	1.3	1.5	100	0	0	0	0	0	0	0	0	0	3.83333	720	315
424	Baikal	Lake	54.4778	108.623	1.5		Sobek et al. 2009	3	2.764	31494	1.45706e+06	5.1	41.0486	2.31101	27.8454	1.34805	18.334	1.8435	7.20262	0.000205893	0.0667094	0	-2.58333	368.612	117.236
425	Baikal	Lake	53.7364	108.279	0.22		Sobek et al. 2009	3		31494	1.45706e+06	5.1	41.0486	2.31101	27.8454	1.34805	18.334	1.8435	7.20262	0.000205893	0.0667094	0	-2.83333	368.612	117.236
426	Baikal	Lake	52.0777	105.858	6.8		Sobek et al. 2009	3		31494	1.45706e+06	5.1	41.0486	2.31101	27.8454	1.34805	18.334	1.8435	7.20262	0.000205893	0.0667094	0	-0.666667	368.612	117.236
427	Baikal	Lake	51.5687	104.855	3		Sobek et al. 2009	3		31494	1.45706e+06	5.1	41.0486	2.31101	27.8454	1.34805	18.334	1.8435	7.20262	0.000205893	0.0667094	0	-0.166667	368.612	117.236
428	Baikal	Lake	51.7078	105.022	2.3		Sobek et al. 2009	3		31494	1.45706e+06	5.1	41.0486	2.31101	27.8454	1.34805	18.334	1.8435	7.20262	0.000205893	0.0667094	0	0.166667	368.612	117.236
429	Constance	Lake	47.5558	9.6007	274		Sobek et al. 2009	3		539	21899.5	11.3	63.1286	0	28.317	0	3.00982	0	3.75885	0.657684	1.12811	0	8.25	1266.57	1014.19
430	Constance	Lake	47.5811	9.5174	126		Sobek et al. 2009	3	108.725	539	21899.5	11.3	63.1286	0	28.317	0	3.00982	0	3.75885	0.657684	1.12811	0	8.25	1266.57	1014.19
431	Constance	Lake	47.6026	9.459	27		Sobek et al. 2009	3		539	21899.5	11.3	63.1286	0	28.317	0	3.00982	0	3.75885	0.657684	1.12811	0	8.58333	1266.57	1014.19
432	Constance	Lake	47.5996	9.3579	7.9		Sobek et al. 2009	3		539	21899.5	11.3	63.1286	0	28.317	0	3.00982	0	3.75885	0.657684	1.12811	0	8.58333	1266.57	1014.19
433	Zug	Lake	47.1639	8.4969	28		Sobek et al. 2009	3	27	38.3	532.8	6.4	63.4328	0	18.4701	0	2.23881	0	13.0597	0	2.79851	0	8.08333	1235.66	823.383
434	Zug	Lake	47.1267	8.4853	26		Sobek et al. 2009	3		38.3	532.8	6.4	63.4328	0	18.4701	0	2.23881	0	13.0597	0	2.79851	0	8.08333	1235.66	823.383
435	Wohlen	Reservoir	46.9646	7.2853	569		Sobek et al. 2009	2.1	965.308	2.5	6816.4	14.2	58.177	0	26.2603	0	3.28253	0	2.21278	8.90973	1.15768	0	6.33333	1500.37	1255.45
436	Wohlen	Reservoir	46.9671	7.2884	689		Sobek et al. 2009	2.1		2.5	6816.4	14.2	58.177	0	26.2603	0	3.28253	0	2.21278	8.90973	1.15768	0	6.33333	1500.37	1255.45
437	Wohlen	Reservoir	46.9703	7.2924	1072		Sobek et al. 2009	2.1		2.5	6816.4	14.2	58.177	0	26.2603	0	3.28253	0	2.21278	8.90973	1.15768	0	6.33333	1500.37	1255.45
438	Wohlen	Reservoir	46.9646	7.3042	1140		Sobek et al. 2009	2.1		2.5	6816.4	14.2	58.177	0	26.2603	0	3.28253	0	2.21278	8.90973	1.15768	0	6.33333	1500.37	1255.45
439	Wohlen	Reservoir	46.962	7.3382	870		Sobek et al. 2009	2.1		2.5	6816.4	14.2	58.177	0	26.2603	0	3.28253	0	2.21278	8.90973	1.15768	0	6.33333	1500.37	1255.45
440	Brienz	Lake	46.7157	7.9735	17		Sobek et al. 2009	3		29.8	1607.4	18	45.2292	0	34.2007	0	0.185874	0	2.10657	18.2776	0	0	5.41667	1748.73	1353.58
441	Brienz	Lake	46.7236	7.9769	26		Sobek et al. 2009	3	21.5	29.8	1607.4	18	45.2292	0	34.2007	0	0.185874	0	2.10657	18.2776	0	0	5.41667	1748.73	1353.58
442	Lugano	Lake	45.9927	8.9809	31		Sobek et al. 2009	3	10.3333	48.7	945.2	12.7	86.1082	0	0.318134	0	4.13574	0	7.21103	0	2.22694	0	10.5833	1305.8	971.377
443	Kinneret	Lake	32.8857	35.609	72		Sobek et al. 2009	3.1	41	166	4100.4	5.4	14.2439	0	17.2683	0	63.2439	0.731707	4.5122	0	0	0	18	616.037	292.659
444	Kinneret	Lake	32.8665	35.5517	23		Sobek et al. 2009	3.1		166	4100.4	5.4	14.2439	0	17.2683	0	63.2439	0.731707	4.5122	0	0	0	18	616.037	292.659
445	Kinneret	Lake	32.8038	35.5333	15		Sobek et al. 2009	3.1		166	4100.4	5.4	14.2439	0	17.2683	0	63.2439	0.731707	4.5122	0	0	0	18	616.037	292.659
446	Kinneret	Lake	32.8218	35.589	54		Sobek et al. 2009	3.1		166	4100.4	5.4	14.2439	0	17.2683	0	63.2439	0.731707	4.5122	0	0	0	18	616.037	292.659
447	Kivu	Lake	-2.02333	29.1879	18		Sobek et al. 2009	3	6	2370	7390.8	5.7	36.9995	0	5.39773	0	19.0882	0.446429	37.987	0	0.0811688	0	16.9167	1453.55	451.52
453	Esthwaite Water	Lake	54.3565	-2.98477		44.3	Mackay et al. 2012	0		0.96	55.1	3.3	50	0	29.6296	0	16.6667	0	3.7037	0	0	0	7.66667	1113.65	683.147
454	Wohlen	Reservoir	46.9646	7.2853	536		Sobek et al. 2012	2.3		2.5	6816.4	14.2	58.177	0	26.2603	0	3.28253	0	2.21278	8.90973	1.15768	0	6.33333	1500.37	1255.45
455	Wohlen	Reservoir	46.9671	7.2884	656		Sobek et al. 2012	2.3		2.5	6816.4	14.2	58.177	0	26.2603	0	3.28253	0	2.21278	8.90973	1.15768	0	6.33333	1500.37	1255.45
456	Wohlen	Reservoir	46.9703	7.2924	1040		Sobek et al. 2012	2.3		2.5	6816.4	14.2	58.177	0	26.2603	0	3.28253	0	2.21278	8.90973	1.15768	0	6.33333	1500.37	1255.45
457	Wohlen	Reservoir	46.9646	7.3042	1110		Sobek et al. 2012	2.3		2.5	6816.4	14.2	58.177	0	26.2603	0	3.28253	0	2.21278	8.90973	1.15768	0	6.33333	1500.37	1255.45
458	Wohlen	Reservoir	46.962	7.3382	1120		Sobek et al. 2012	2.3		2.5	6816.4	14.2	58.177	0	26.2603	0	3.28253	0	2.21278	8.90973	1.15768	0	6.33333	1500.37	1255.45
459	Wohlen	Reservoir	46.9646	7.2853	1660		Sobek et al. 2012	2.3		2.5	6816.4	14.2	58.177	0	26.2603	0	3.28253	0	2.21278	8.90973	1.15768	0	6.33333	1500.37	1255.45
460	Wohlen	Reservoir	46.9646	7.2853	1950		Sobek et al. 2012	2.3		2.5	6816.4	14.2	58.177	0	26.2603	0	3.28253	0	2.21278	8.90973	1.15768	0	6.33333	1500.37	1255.45
461	Wohlen	Reservoir	46.9618	7.33928	137		Sobek et al. 2012	2.3		2.5	6816.4	14.2	58.177	0	26.2603	0	3.28253	0	2.21278	8.90973	1.15768	0	6.33333	1500.37	1255.45
462	Kassjön	Lake	63.9242	20.0107		8.03	Rippey et al. 2008		8.03	0.21	5.1	1.1	50	0	0	0	50	0	0	0	0	0	2.66667	586	220.102
463	Backbone Lake	Reservoir	42.6015	-91.536		1089	Downing et al. 2008		1089	0.506	598.9	0.6	3.17195	0	0	0	96.4942	0	0	0	0.33389	0	7.83333	874.045	252.934
464	Barney Mundt	Reservoir				4864	Downing et al. 2008		4864	0.016
465	Black Hawk Lake	Reservoir	42.299	-95.0274		419	Downing et al. 2008		419	3.23	26.4	0.6	16	0	0	0	68	0	16	0	0	0	8	833	142.062
466	C. A. Stiles	Reservoir				702	Downing et al. 2008		702	0.054
467	Charles Fienhold	Reservoir				17392	Downing et al. 2008		17392	0.008
468	Coralville Reservoir	Reservoir	41.7284	-91.5298		148	Downing et al. 2008		148	19.83	14648.1	0.8	4.38076	0.00682361	0.00682361	0	95.1484	0	0.0750597	0	0.382122	0	9.25	859.765	218.014
469	Don Williams Lake	Reservoir	42.1126	-94.0191		755	Downing et al. 2008		755	0.615	146.3	0.4	9.39597	0	0	0	90.604	0	0	0	0	0	8.66667	834.4	185.711
470	Fairfield 3	Reservoir				773	Downing et al. 2008		773	0.162
471	Farmer’s Ditch	Reservoir				2227	Downing et al. 2008		2227	3.885
472	Fred Hollrah	Reservoir				6537	Downing et al. 2008		6537	0.01
473	Honey Creek F-1	Reservoir				1640	Downing et al. 2008		1640	0.034
474	Jones Creek Reservoir	Reservoir				3093	Downing et al. 2008		3093	0.078
475	Lake Panorama	Reservoir	41.7068	-94.3718		6987	Downing et al. 2008		6987	5.666	1973.1	0.9	2.4785	0	0	0	97.1674	0	0	0	0.354072	0	9.16667	825.571	169.713
476	Lake Wapello	Reservoir	40.8198	-92.5747		508	Downing et al. 2008		508	1.153	43.4	1.4	20.9302	0	0	0	79.0698	0	0	0	0	0	10.5833	913	215.904
477	Lower Pine Lake	Reservoir	42.3688	-93.0749		5771	Downing et al. 2008		5771	0.263	85.4	0.7	6.38298	0	0	0	93.617	0	0	0	0	0	8.08333	853	226.538
478	Max Miller 5	Reservoir				5593	Downing et al. 2008		5593	0.013
479	Prairie Rose Lake	Reservoir	41.6027	-95.2204		2862	Downing et al. 2008		2862	0.882	29.4	1.4	0	0	0	0	100	0	0	0	0	0	8.66667	820	96.4397
480	Springbrook Lake	Reservoir	41.776	-94.4666		1111	Downing et al. 2008		1111	0.069	4.9	1.8	75	0	0	0	25	0	0	0	0	0	9.16667	842	172.864
481	Swan Lake	Reservoir	42.0365	-94.841		353	Downing et al. 2008		353	0.526	4.6	1.1	0	0	0	0	100	0	0	0	0	0	8.58333	822	163.593
482	Theobold C	Reservoir				1635	Downing et al. 2008		1635	0.041
483	Theobold Main	Reservoir				2519	Downing et al. 2008		2519	0.106
484	Tracy North	Reservoir				2122	Downing et al. 2008		2122	0.018
485	Union Grove Lake	Reservoir	42.1261	-92.7207		958	Downing et al. 2008		958	0.478	65.4	0.9	9.09091	0	0	0	90.9091	0	0	0	0	0	8.08333	869.5	230.925
486	Wilbur Meyer	Reservoir				5647	Downing et al. 2008		5647	0.01
487	William Esbeck	Reservoir				4201	Downing et al. 2008		4201	0.01
488	Lago Santa Ninha	Lake	-2.1145	-55.4327	91		Cordeiro et al. 2008	2.1	43.3333	1340	4.75357e+06	3.2	80.0278	0	8.19711	5.09866	5.37	0.178478	1.09382	0.0189544	0.0151467	0	24.3269	2171.55	1188.68
490	Lago Acarabixi	Lake	-0.345097	-64.4972	265		Cordeiro et al. 2008	2.1	126.19	0.36	58.9	0.6	74.5763	0	0	25.4237	0	0	0	0	0	0	26.0833	2601.59	2460.15
493	Carajás	Lake	-6.1125	-50.1883	21.3		Cordeiro et al. 2008	2.1	10.1429	0.12	5.7	9.2	83.3333	0	0	0	16.6667	0	0	0	0	0	25.3333	1908	686.487
494	Humaitá	Lake	-8.16667	-63.7822	12.65		Cordeiro et al. 2008	2.1	6.02381
496	Alta Floresta	Reservoir	-9.96667	-55.8167	433	206.19	Cordeiro et al. 2008	2.1	206.19
497	Lago Grande de Curuai	Lake	-2.03879	-55.524	100		Moreira-Turcq et al. 2004	2.1	47.619	359	4.75357e+06	3.2	80.0278	0	8.19711	5.09866	5.37	0.178478	1.09382	0.0189544	0.0151467	0	24.3269	2171.55	1188.68
498	Jacaretinga Lake	Lake	-3.4814	-62.9242	44		Moreira-Turcq et al. 2004	2.1	20.9524	0.05	147	0.5	77.8523	0	0	18.7919	0	0	3.3557	0	0	0	26.4167	2459.64	1625.23
499	Cristalino Lake	Lake	-3.13333	-60.1167	28		Moreira-Turcq et al. 2004	2.1	13.3333		712368	1.7	84.2676	0	6.20482	7.29031	0.877178	0.0383213	1.29296	0	0.028776	0	26.6667	2538.32	1750.9
500	Lake Calado	Lake	-3.27187	-60.5806	84		Moreira-Turcq et al. 2004	2.1	40	5.66	39.3	1.7	60.5263	0	10.5263	0	28.9474	0	0	0	0	0	26.5	2350.67	1756.02
501	Lake ESEC	Reservoir	-6.58028	-37.2556		160.6	Almeida et al. 2016		160.6	0.2	6.2	2.7	0	0	100	0	0	0	0	0	0	0	26.25	725.125	71.081
502	Korte Loef pond	Reservoir	51.775	5.85306		89.9	van Bergen et al., in prep		89.9	0.004635	8.5	0.5	0	0	0	0	44.4444	0	0	0	55.5556	0	9	769.333	161.619
505	Bangou Kirey	Lake	13.5084	2.22639	104		Obame et al. 2014	2.3	45.2174	60	15172.4	0.6	0	0	93.3224	0	0	6.67764	0	0	0	0	29.0833	301.047	1
506	Bangou Bi	Lake	13.5089	2.20083	213		Obame et al. 2014	1.4	152.143	0.06	24.3	0.4	0	0	33.3333	0	0	0	0	0	66.6667	0	29.0833	508.519	1
507	Sonachi	Lake	-0.782856	36.2621	9		Obame et al. 2014	1.4	6.42857	0.14	3.3	2.1	0	0	100	0	0	0	0	0	0	0	14.75	644.4	1
508	Naivasha	Lake	-0.784825	36.3249	12-62		Obame et al. 2014	2.3	26.9565	135	5365.4	4.2	28.2657	0	63.6025	0	5.32192	0.130257	2.17715	0	0.502419	0	14.75	925.957	149.373
509	Turkana	Lake	3	36.3483	162		Obame et al. 2014	3	54	8680	242690	4.6	6.82576	0	50.0389	0	39.0482	0.0206005	4.06653	0	0	0	28.1667	782.793	224.383
522	Huairou Reservoir	Reservoir	40.3186	116.614		63.2	Luo et al. 2016		63.2	12	923.1	8.4	96.0997	0	2.38353	0	1.19177	0	0.325027	0	0	0	10.9167	544.72	-7.99029e-06
523	Shisanling Reservoir	Reservoir	40.2556	116.269		100.1	Luo et al. 2016		100.1	3.11	399.7	8.7	94.5	0	4.5	0	1	0	0	0	0	0	9.83333	545.419	-1e-05
524	WLSH	Lake	40.9315	108.865	1.87		Xie et al. 2015	1.4	1.33571	334	45784.2	2	0.115812	0	60.7989	0	29.3855	9.6058	0.0917752	0.00218512	0	0	6.33333	199.643	5.84722e-08
525	DH	Lake	40.5705	112.691	0.49		Xie et al. 2015	2.3	0.213043	81	3966.5	3.5	0.780463	0	74.8238	0	21.4753	0	2.92044	0	0	0	4.33333	404.376	0.24045
526	DLNE	Lake	43.295	116.635	1.01		Xie et al. 2015	2.3	0.43913	228	8801.1	1.2	1.30622	0	62.8578	0	30.5657	0.29532	4.97501	0	0	0	1.58333	367.734	2.73394
527	HLH	Lake	48.8626	117.325	1.36		Xie et al. 2015	2.3	0.591304	2339	244345	1.5	2.13481	0.118259	53.7921	0.136264	40.6641	0.476311	2.67659	0.000409202	0.00122761	0	0.333333	255.739	4.11411
528	Honghu Lake	Lake	29.9001	113.405		113.2	Gui et al. 2013		113.2	344	4941.2	0.2	0.222537	0	0.0606919	0.242768	77.7868	0	21.6872	0	0	0	16.8333	1198.67	561.968
529	Chaohu Lake	Lake	31.5	117.5		9.8	Gui et al. 2013		9.8	800	14659.4	2.1	9.59072	0	9.09277	1.36426	69.045	0	10.9004	0	0.00682128	0	15.3333	1136.27	283.869
530	Shijiuhu Lake	Lake	31.4565	118.836		25.4	Gui et al. 2013		25.4	210	1258.5	0.9	29.992	0	0	2.54574	45.5052	0	21.957	0	0	0	15.25	1129.7	136.214
531	Taihu Lake	Lake	31.2333	120.133		16.7	Gui et al. 2013			2338	27137	2.3	25.4778	0	0.725411	3.68966	49.7478	0	19.9543	0	0.405052	0	15.3333	1162.81	265.659
532	Taihu Lake	Lake	31.2333	120.133		18.6	Gui et al. 2013		17.65	2338	27137	2.3	25.4778	0	0.725411	3.68966	49.7478	0	19.9543	0	0.405052	0	15.3333	1162.81	265.659
533	Nanyihu Lake	Lake	31.1	118.95		28.9	Gui et al. 2013		28.9	148	10254.4	5.4	68.6529	0	0.380971	0.634952	25.9646	0	4.36651	0	0	0	15.25	1320.12	372.95
534	Gollinsee	Lake	53.0283	13.5882		196	Brothers et al. 2013		196	0.033	10.1	1	100	0	0	0	0	0	0	0	0	0	8.33333	571.667	124.987
535	Shulzensee	Lake	53.247	13.2747		53	Brothers et al. 2013		53	0.039	4	0.9	80	0	20	0	0	0	0	0	0	0	8.25	581.333	173.573
536	Lake Qinghai	Lake	36.8262	100.151	7.23		Xu et al. 2013	3.1	2.33226	4400	46781	4.9	0.54061	0	79.4055	0	0.685912	6.05355	12.6498	0.664544	0	0	0.25	324.063	147.159
537	Fayette	Reservoir	39.1697	-92.7353		229	Pittman et al. 2013		229	0.23	10.9	1.3	18.1818	0	0	0	81.8182	0	0	0	0	0	11.75	1007.45	219.508
538	Jamesport	Reservoir	39.9991	-93.8425		183	Pittman et al. 2013		183	0.11	88	0.9	0	0	0	0	93.1818	0	0	0	6.81818	0	11.25	917.938	240.55
539	Lick Creek	Reservoir	36.5625	-92.3197		256	Pittman et al. 2013		256														14.0833	1092.68	355.654
540	Worth County	Reservoir	40.4025	-94.5248		279	Pittman et al. 2013		279	0.07	0.1	1.5	0	0	0	0	0	0	0	0	0	0	10.5833	891	228
541	Albufera des Grau	Lake	39.9477	4.25314		72	Obrador et al. 2012		72	0.78	70.9	1.9	42.2535	0	35.2113	0	21.1268	0	0	0	1.40845	0	16	610.46	157
545	Erie	Lake	42.2	-81	24.7	11.1	Alin and Johnson 2007	2.22523	11.1	25667	193497	0.5	11.8259	0	0.171622	0	56.4736	0	26.3683	0	5.16056	0	8.41667	910.147	250.605
546	Ontario	Lake	43.7	-77.9	120.2	58	Alin and Johnson 2007	2.07241	58	19000	165422	1.1	45.512	0	0.259343	0.0828205	25.6526	0	25.2125	0	3.28078	0	7.41667	916.63	327.832
547	Michigan	Lake	44	-87	6.1	2.6	Alin and Johnson 2007	2.34615	2.6	58000	338062	0.5	38.32	0	0.141093	0	25.2613	0	34.6152	0	1.66236	0	7.41667	829.478	272.555
548	Houron	Lake	44.8	-82.4	7.6	3.35	Alin and Johnson 2007	2.26866	3.35	59600	388517	0.8	45.1305	0.00154423	1.18932	0.00257372	17.9062	0	35.1414	0	0.628503	0	6.33333	855.864	253.017
549	Superior	Lake	47.7	-87.5	2.6	1.2	Alin and Johnson 2007	2.16667	1.2	82100	464980	1	48.373	0.0903255	5.0378	0.00774219	1.27015	0	45.0905	0	0.130542	0	4.63636	804.275	307.295
551	Vättern	Lake	58.4	14.6	43	13	Alin and Johnson 2007	3.30769	13	1912	24117.5	0.8	47.8187	0	0.0331441	0.385301	16.4975	0	33.7573	0	1.50806	0	5.58333	620.837	220.717
552	Becharof	Lake	57.9522	-156.377	5.3	1.5	Alin and Johnson 2007	3.53333	1.5	1170	15913.9	2	6.14349	0	57.8256	0.0691693	4.3954	0	30.7992	0.767151	0	0	1.5	637.274	849.801
553	Vänern	Lake	58.9167	13.5	74.8	38.1	Alin and Johnson 2007	1.96325	38.1	5650	194708	1.2	63.7199	0	4.11586	1.30296	12.7657	0.156643	16.8461	0	1.09291	0	5.58333	691.486	368.604
554	Iliamna	Lake	59.5367	-155.024	1.3	0.8	Alin and Johnson 2007	1.625	0.8	2622	80721.9	2.3	13.3802	0	59.3043	1.28386	1.78328	0	17.7237	6.52465	0	0	-0.0833333	636.494	558.341
555	Batata	Lake	-1.53085	-56.3054	59.52		Mendonça et al. in prep	2.3	25.9	25	84077	3.2	96.8727	0	0.0118956	2.10432	0.493666	0.0226016	0.494855	0	0	0	25.9938	2269.1	1324.68
556	Mussurá	Lake	-1.4723	-56.3074	81.52		Mendonça et al. in prep	2.3	35.4435	5.2	84077	3.2	96.8727	0	0.0118956	2.10432	0.493666	0.0226016	0.494855	0	0	0	25.9938	2269.1	1324.68
557	Flexal	Lake	-1.51638	-56.273	62.96		Mendonça et al. in prep	2.3	27.4	3.6	84077	3.2	96.8727	0	0.0118956	2.10432	0.493666	0.0226016	0.494855	0	0	0	25.9938	2269.1	1324.68
558	Ajudante	Lake	-1.44987	-56.3912	73.37		Mendonça et al. in prep	2.3	31.9	4.7	84077	3.2	96.8727	0	0.0118956	2.10432	0.493666	0.0226016	0.494855	0	0	0	25.9938	2269.1	1324.68
559	Comprido	Lake	-2.20514	-53.9005	25		Cordeiro et al. 2008				5.21365e+06	3.1	80.2369	0	7.85699	4.75901	5.78222	0.169	1.1641	0.0172816	0.0144621	0	24.4171	2164.09	1170.15

## Sheet: Readme
Rql_ID	Data ID
System_name	System name, as in the reference publication
System_type	System type (lake or reservoir), as in the reference publication
Lat	Latitude, in degrees
Long	Longitude, in degrees
OCb_site-specific	Modern OC burial from a single sampling site, as in the reference publication, in gC m-2 yr-1
OCb_whole-system	Modern whole-system OC burial rate, as in the reference publication, in gC m-2 yr-1
Reference	Reference for OC burial rate
Sff	Sediment focusing factor, as in the reference papers or as estimated (see methods for details)
Ocb_model_input	Modern whole-system OC burial rate, after correction for sediment focusing in the case of data from single sampling site, only one value per system (see methods for details), in gC m-2 yr-1
lake_area	Lake area, in km2
watershed	Watershed area from the HydroBASINS analysis, in km2
sl_avg	Average slope of the watershed, in degrees
%forest	Sum of values 1, 2, 3, 4, 5, 6, 9 from GLC2000 land cover classification (bellow), in percentage of watershed area
%forest_burnt	Value 10 from GLC2000 land cover classification (bellow), in percentage of watershed area
%shrub_herbaceous	Sum of values 11, 12, 13, 14 from GLC2000 land cover classification (bellow), in percentage of watershed area
%wetland	Sum of values 15, 7 from GLC2000 land cover classification (bellow), in percentage of watershed area
%cropland	Sum of values 16, 17, 18 from GLC2000 land cover classification (bellow), in percentage of watershed area
%bare_area	Value 19 from GLC2000 land cover classification (bellow), in percentage of watershed area
%water_bodies	Value 20 from GLC2000 land cover classification (bellow), in percentage of watershed area
%snow_ice	Value 21 from GLC2000 land cover classification (bellow), in percentage of watershed area
%artificial_surfaces	Value 22 from GLC2000 land cover classification (bellow), in percentage of watershed area
%no_data	Value 23 from GLC2000 land cover classification (bellow), in percentage of watershed area
temp_annual_average	Average annual temperature in the lake/reservoir location, in °C
prec_total_annual	Average net primary productivity in the watershed, in gC m-2 yr-1
runoff	Average annual runoff in the watershed, in mm yr-1
GLC2000 land cover classification:
%VALUE_1	(%) Tree Cover, broadleaved, evergreen
%VALUE_2	(%) Tree Cover, broadleaved, deciduous, closed
%VALUE_3	(%) Tree Cover, broadleaved, deciduous, open
%VALUE_4	(%) Tree Cover, needle-leaved, evergreen
%VALUE_5	(%) Tree Cover, needle-leaved, deciduous
%VALUE_6	(%) Tree Cover, mixed leaf type
%VALUE_7	(%) Tree Cover, regularly flooded, fresh water
%VALUE_8	(%) Tree Cover, regularly flooded, saline water
%VALUE_9	(%) Mosaic: Tree Cover / Other natural vegetation
%VALUE_10	(%) Tree Cover, burnt
%VALUE_11	(%) Shrub Cover, closed-open, evergreen
%VALUE_12	(%) Shrub Cover, closed-open, deciduous
%VALUE_13	(%) Herbaceous Cover, closed-open
%VALUE_14	(%) Sparse herbaceous or sparse shrub cover
%VALUE_15	(%) Regularly flooded shrub and/or herbaceous cover
%VALUE_16	(%) Cultivated and managed areas
%VALUE_17	(%) Mosaic: Cropland / Tree Cover / Other natural vegetation
%VALUE_18	(%) Mosaic: Cropland / Shrub and/or grass cover
%VALUE_19	(%) Bare Areas
%VALUE_20	(%) Water Bodies
%VALUE_21	(%) Snow and Ice
%VALUE_22	(%) Artificial surfaces and associated areas
%VALUE_23	(%) No Data

## Sheet: References
1. Alin, S. R., and Johnson, T. C.: Carbon cycling in large lakes of the world: A synthesis of production, burial, and lake-atmosphere exchange estimates, Global Biogeochemical Cycles, 21, Gb3002 10.1029/2006gb002881, 2007.
2. Almeida, R. M., Nóbrega, G. N., Junger, P. C., Figueiredo, A. V., Andrade, A. S., de Moura, C. G., Tonetta, D., Oliveira Jr, E. S., Araújo, F., and Rust, F.: High primary production contrasts with intense carbon emission in a eutrophic tropical reservoir, Frontiers in microbiology, 7, 2016.
3. Anderson, N., Bennion, H., and Lotter, A.: Lake eutrophication and its implications for organic carbon sequestration in Europe, Global change biology, 20, 2741-2751, 2014.
4. Brothers, S. M., Hilt, S., Attermeyer, K., Grossart, H. P., Kosten, S., Lischke, B., Mehner, T., Meyer, N., Scharnweber, K., and Köhler, J.: A regime shift from macrophyte to phytoplankton dominance enhances carbon burial in a shallow, eutrophic lake, Ecosphere, 4, 1-17, 2013.
5. Cordeiro, R. C., Turcq, P. F. M., Turcq, B. J., Moreira, L. S., RODRIGUES, R. d. C., COSTA, R. L. d., Sifeddine, A., and Simoes Filho, F. F. L.: Acumulação de carbono em lagos amazônicos como indicador de eventos paleoclimáticos e antrópicos, 2008.
6. Dietz, R. D., Engstrom, D. R., and Anderson, N. J.: Patterns and drivers of change in organic carbon burial across a diverse landscape: Insights from 116 Minnesota lakes, Global Biogeochemical Cycles, 29, 708-727, 2015.
7. Downing, J. A., Cole, J. J., Middelburg, J. J., Striegl, R. G., Duarte, C. M., Kortelainen, P., Prairie, Y. T., and Laube, K. A.: Sediment organic carbon burial in agriculturally eutrophic impoundments over the last century, Global Biogeochemical Cycles, 22, Gb1018 10.1029/2006gb002854, 2008.
8. Ferland, M. E., Prairie, Y. T., Teodoru, C., and Giorgio, P. A.: Linking organic carbon sedimentation, burial efficiency, and long‐term accumulation in boreal lakes, Journal of Geophysical Research: Biogeosciences, 119, 836-847, 2014.
9. Gui, Z.-f., Xue, B., Yao, S.-c., Wei, W.-j., and Yi, S.: Organic carbon burial in lake sediments in the middle and lower reaches of the Yangtze River Basin, China, Hydrobiologia, 710, 143-156, 2013.
10. Heathcote, A. J., Filstrup, C. T., and Downing, J. A.: Watershed sediment losses to lakes accelerating despite agricultural soil conservation efforts, PloS one, 8, e53554, 2013.
11. Hobbs, W. O., Engstrom, D. R., Scottler, S. P., Zimmer, K. D., and Cotner, J. B.: Estimating modern carbon burial rates in lakes using a single sediment sample, Limnol. Oceanogr.: Methods, 11, 316-326, 2013.
12. Knoll, L. B., Vanni, M. J., Renwick, W. H., and Kollie, S.: Burial rates and stoichiometry of sedimentary carbon, nitrogen and phosphorus in Midwestern US reservoirs, Freshwater biology, 59, 2342-2353, 2014.
13. Kunz, M. J., Anselmetti, F. S., Wuest, A., Wehrli, B., Vollenweider, A., Thuring, S., and Senn, D. B.: Sediment accumulation and carbon, nitrogen, and phosphorus deposition in the large tropical reservoir Lake Kariba (Zambia/Zimbabwe), Journal of Geophysical Research-Biogeosciences, 116, G03003 10.1029/2010jg001538, 2011.
14. Landers, D. H., Simonich, S., Jaffe, D., Geiser, L., Campbell, D. H., Schwindt, A., Schreck, C., Kent, M., Hafner, W., and Taylor, H. E.: The fate, transport, and ecological impacts of airborne contaminants in western national parks (USA), Western Airborne Contaminants Assessment Project Final Report. Corvallis, 2008.
15. Luo, Z., Ma, J.-M., Zheng, S.-L., Nan, C.-Z., and Nie, L.-M.: Different hydrodynamic conditions on the deposition of organic carbon in sediment of two reservoirs, Hydrobiologia, 765, 15-26, 2016.
16. Mackay, E. B., Jones, I. D., Folkard, A. M., and Barker, P.: Contribution of sediment focussing to heterogeneity of organic carbon and phosphorus burial in small lakes, Freshwater Biology, 57, 290-304, 10.1111/j.1365-2427.2011.02616.x, 2012.
17. Manthorne, D. J.: An inventory of atmospheric mercury enrichment to alpine lakes in Colorado, 2002.
18. Mast, M. A., Manthorne, D. J., and Roth, D. A.: Historical deposition of mercury and selected trace elements to high-elevation National Parks in the Western US inferred from lake-sediment cores, Atmospheric Environment, 44, 2577-2586, 2010.
19. Mendonça, R., Kosten, S., Sobek, S., Cole, J., Bastos, A., Albuquerque, A., Cardoso, S., and Roland, F.: Carbon Sequestration in a Large Hydroelectric Reservoir: An Integrative Seismic Approach, Ecosystems, 17, 430-441, 10.1007/s10021-013-9735-3, 2014.
20. Moreira-Turcq, P., Jouanneau, J. M., Turcq, B., Seyler, P., Weber, O., and Guyot, J. L.: Carbon sedimentation at Lago Grande de Curuai, a floodplain lake in the low Amazon region: insights into sedimentation rates, Palaeogeography Palaeoclimatology Palaeoecology, 214, 27-40, 10.1016/j.palaeo.2004.06.013, 2004.
21. Obame, R. M., Copard, Y., Sebag, D., Touré, A. A., Boussafir, M., Bichet, V., Garba, Z., Guillon, R., Petit, C., and Rajot, J.-L.: Carbon sinks in small Sahelian lakes as an unexpected effect of land use changes since the 1960s (Saga Gorou and Dallol Bosso, SW Niger), Catena, 114, 1-10, 2014.
22. Obrador, B., and Pretus, J. L.: Budgets of organic and inorganic carbon in a Mediterranean coastal lagoon dominated by submerged vegetation, Hydrobiologia, 699, 35-54, 2012.
23. Pittman, B., Jones, J. R., Millspaugh, J. J., Kremer, R. J., and Downing, J. A.: Sediment organic carbon distribution in 4 small northern Missouri impoundments: implications for sampling and carbon sequestration, Inland Waters, 3, 39-46, 2013.
24. Rippey, B., Anderson, N. J., Renberg, I., and Korsman, T.: The accuracy of methods used to estimate the whole-lake accumulation rate of organic carbon, major cations, phosphorus and heavy metals in sediment, Journal of Paleolimnology, 39, 83-99, 10.1007/s10933-007-9098-x, 2008.
25. Sobek, S., Durisch-Kaiser, E., Zurbrugg, R., Wongfun, N., Wessels, M., Pasche, N., and Wehrli, B.: Organic carbon burial efficiency in lake sediments controlled by oxygen exposure time and sediment source, Limnology and Oceanography, 54, 2243-2254, 10.4319/lo.2009.54.6.2243, 2009.
26. Sobek, S., DelSontro, T., Wongfun, N., and Wehrli, B.: Extreme organic carbon burial fuels intense methane bubbling in a temperate reservoir, Geophysical Research Letters, 39, L01401 10.1029/2011gl050144, 2012.
27. Sobek, S., Anderson, N. J., Bernasconi, S. M., and Del Sontro, T.: Low organic carbon burial efficiency in arctic lake sediments, Journal of Geophysical Research: Biogeosciences, 119, 1231-1243, 2014.
28. Teodoru, C. R., Bastien, J., Bonneville, M. C., Giorgio, P. A., Demarty, M., Garneau, M., Hélie, J. F., Pelletier, L., Prairie, Y. T., and Roulet, N. T.: The net carbon footprint of a newly created boreal hydroelectric reservoir, Global Biogeochemical Cycles, 26, 2012.
29. Van Metre, P. C.: Increased atmospheric deposition of mercury in reference lakes near major urban areas, Environmental pollution, 162, 209-215, 2012.
30. Xie, Z., He, J., Lü, C., Zhang, R., Zhou, B., Mao, H., Song, W., Zhao, W., Hou, D., and Wang, J.: Organic carbon fractions and estimation of organic carbon storage in the lake sediments in Inner Mongolia Plateau, China, Environmental Earth Sciences, 73, 2169-2178, 2015.
31. Xu, H., Lan, J., Liu, B., Sheng, E., and Yeager, K. M.: Modern carbon burial in Lake Qinghai, China, Applied geochemistry, 39, 150-155, 2013.
